# Supplementary material for: A survey on opinions, perceptions and attitudes of Swedish veterinarians—the Swedish veterinary disciplinary board
Source: Front Vet Sci. 2026 Jan 8;12:1732118. doi: 10.3389/fvets.2025.1732118 (PMC12826070; doi:10.3389/fvets.2025.1732118)
Supplement: Supplementary file 1 [file Table_1.XLSX]

## Sheet: Overall
This sheet contains questions and response alternatives, overall statistics for all that responded, to the left and for those that ended the questionnaire, to the right (column AC)											Difference all and completed answers (%)		total no diff	>1 %	>2%	>3%
It includes the data for the figures in body of manuscript and those figures themselves													379	24	9	3	percent										completed answers'
					kört om specialfallen- ja250504								number > 2-<= 3%		15		0.0395778
Sheet Table 1 contains Table 1 for body of manuscript													number > 1-<= 2%		6		0.0158311
													number >3%		3		0.00791557
	Questions / response alternatives	n	total n	%	lower 95% CI	upper 95% CI	Intervals for plott										0.0633245										Questions / response alternatives	n	total n	%	lower 95% CI	upper 95% CI
Area 1: About yourself	Gender:																									sort	Gender:
	Other/will not specifiy	8	1054	0.759013	0.328241	1.49005	0.430772	0.731042			0.147766																Other/will not specifiy	5	818	0.611247	0.198759	1.42064
	Woman	867	1054	82.2581	79.8152	84.5192	2.44283	2.26114			0.138024																Woman	674	818	82.3961	79.6097	84.9466
	Man	179	1054	16.9829	14.7633	19.3886	2.21958	2.40563			0.00974284																Man	139	818	16.9927	14.4805	19.7453
	Number of years with clinical experience as a veterinarian:						0	0																			Number of years with clinical experience as a veterinarian:
	> 1 year	18	1034	1.74081	1.0349	2.73732	0.705917	0.996512			0.495482															1	> 1 year	10	803	1.24533	0.598755	2.27825
	1-10 years	317	1034	30.6576	27.8574	33.5685	2.80028	2.91086			0.0225219															2	1-10 years	246	803	30.6351	27.4605	33.9527
	11-20 years	323	1034	31.2379	28.4214	34.1616	2.81648	2.92373			2.0124															3	11-20 years	267	803	33.2503	29.9962	36.628
	> 20 years	376	1034	36.3636	33.4256	39.3796	2.93806	3.01595			1.4944															4	> 20 years	280	803	34.8692	31.5716	38.2785
	Which animal species are common in your practice? Dog						0	0																			Which animal species are common in your practice? Dog
	Dog	873	873	100	99.5783	100	0.421661	0			0																Dog	688	688	100	99.4653	100
	Which animal species are common in your practice? Cat						0	0																			Which animal species are common in your practice? Cat
	Cat	852	852	100	99.568	100	0.432031	0			0																Cat	674	674	100	99.4542	100
	Which animal species are common in your practice? Horse						0	0																			Which animal species are common in your practice? Horse
	Horse	358	358	100	98.9749	100	1.02512	0			0																Horse	280	280	100	98.6912	100
	Which animal species are common in your practice? Large ruminants						0	0																			Which animal species are common in your practice? Large ruminants
	Large ruminants	219	219	100	98.3297	100	1.67031	0			0																Large ruminants	158	158	100	97.6923	100
	Which animal species are common in your practice? Small ruminants						0	0																			Which animal species are common in your practice? Small ruminants
	Small ruminants	146	146	100	97.505	100	2.49498	0			0																Small ruminants	109	109	100	96.6723	100
	Which animal species are common in your practice? Rabbit / Marsvin						0	0																			Which animal species are common in your practice? Rabbit / Marsvin
	Rabbit or marsvin	267	267	100	98.6279	100	1.3721	0			0																Rabbit or marsvin	220	220	100	98.3372	100
	Which animal species are common in your practice? Caged birds						0	0																			Which animal species are common in your practice? Caged birds
	Caged birds	37	37	100	90.5109	100	9.48906	0			0																Caged birds	28	28	100	87.6564	100
	Which animal species are common in your practice? Reptiles						0	0																			Which animal species are common in your practice? Reptiles
	Reptiles	25	25	100	86.2815	100	13.7185	0			0																Reptiles	20	20	100	83.1567	100
	Did you receive your veterinary education in Sweden?						0	0																			Did you receive your veterinary education in Sweden?
	Yes	669	910	73.5165	70.5215	76.3583	2.99496	2.84185			0.249384																Yes	523	709	73.7659	70.3626	76.9699
	No	241	910	26.4835	23.6417	29.4785	2.84185	2.99496			0.249384																No	186	709	26.2341	23.0301	29.6374
Area 2: If you earlier worked in clinical practice, but later changed to other work	Have you switched to a primarily non-clinical service?						0	0																			Have you switched to a primarily non-clinical service?
	Yes	175	1018	17.1906	14.9213	19.6514	2.26931	2.46078			2.90486																Yes	115	805	14.2857	11.9406	16.8958
	No, continue to the next page	843	1018	82.8094	80.3486	85.0787	2.46078	2.26931			2.90486																No, continue to the next page	690	805	85.7143	83.1042	88.0594
	When the choice was made to change from clinical work, did you find that the VDB or the current regulatory work, contributed to this decision?																										When the choice was made to change from clinical work, did you find that the VDB or the current regulatory work, contributed to this decision?
	Not at all	104	167	62.2754	54.4592	69.6477	7.81628	7.37226			1.2135															1	Not at all	69	113	61.0619	51.4358	70.0933
	2	14	167	8.38323	4.65905	13.6656	3.72418	5.2824			0.418632															2	2	9	113	7.9646	3.70663	14.5813
	3	11	167	6.58683	3.33371	11.4799	3.25311	4.89305			0.49282															3	3	8	113	7.07965	3.10589	13.4736
	4	14	167	8.38323	4.65905	13.6656	3.72418	5.2824			1.30359															4	4	8	113	7.07965	3.10589	13.4736
	5	16	167	9.58084	5.57598	15.0923	4.00486	5.51143			1.03863															5	5	12	113	10.6195	5.60893	17.8154
	6	3	167	1.79641	0.372006	5.15989	1.4244	3.36349			0.85846															6	6	3	113	2.65487	0.55088	7.56284
	Very much	5	167	2.99401	0.979152	6.84844	2.01486	3.85442			0.545811															7	Very much	4	113	3.53982	0.972755	8.81564
Area 3: Workplace and working environment	Are you employed by a company that owns more than 5 clinics?																										Are you employed by a company that owns more than 5 clinics?
	Yes	380	986	38.5396	35.4891	41.6586	3.05043	3.11909			1.01545																Yes	320	809	39.555	36.1671	43.0193
	No	470	986	47.6673	44.5101	50.8386	3.15726	3.17123			0.695773																No	380	809	46.9716	43.4871	50.4782
	Goverment employee or district veterinary officer	136	986	13.7931	11.7007	16.1043	2.09242	2.31122			0.319679																Goverment employee or district veterinary officer	109	809	13.4734	11.1953	16.0214
	Do you own (with or without another person/persons) the clinic where you work?																										Do you own (with or without another person/persons) the clinic where you work?
	Yes	240	930	25.8065	23.0207	28.7463	2.78572	2.93985			0.252598																Yes	203	779	26.0591	23.0078	29.2927
	No	690	930	74.1935	71.2537	76.9793	2.93985	2.78572			0.252598																No	576	779	73.9409	70.7073	76.9922
	The size of the clinic (workplace) where you work – number of full-time positions (all staff categories)																										The size of the clinic (workplace) where you work – number of full-time positions (all staff categories)
	1-3	185	927	19.9569	17.4288	22.6774	2.52806	2.72052			0.523131																1-3	151	777	19.4337	16.7074	22.3942
	4-8	167	927	18.0151	15.592	20.6434	2.42315	2.62826			0.640585																4-8	135	777	17.3745	14.7739	20.2254
	> 8	575	927	62.028	58.8157	65.1637	3.21234	3.13564			1.16372																> 8	491	777	63.1918	59.6914	66.5916
	I enjoy my job										0																I enjoy my job
	Do not agree	20	943	2.12089	1.30019	3.25661	0.820699	1.13572			0.473236																Do not agree	13	789	1.64766	0.880149	2.80106
	2	25	943	2.65111	1.72285	3.88881	0.928268	1.2377			0.116259																2	20	789	2.53485	1.55507	3.88783
	3	51	943	5.40827	4.05297	7.04989	1.3553	1.64162			0.0850776																3	42	789	5.32319	3.86307	7.1276
	4	111	943	11.7709	9.78298	14.0011	1.98796	2.23016			0.0161284																4	93	789	11.7871	9.61987	14.2444
	5	256	943	27.1474	24.331	30.1073	2.81642	2.95992			0.277947																5	212	789	26.8695	23.8043	30.1086
	6	205	943	21.7391	19.1451	24.511	2.59404	2.77183			0.187359																6	173	789	21.9265	19.0854	24.979
	Agree completely	275	943	29.1622	26.2772	32.1781	2.88508	3.01587			0.749032																Agree completely	236	789	29.9113	26.7331	33.2404
	I have influence over issues that interests me, e.g. treatment regimens, scheduling or pricing of veterinary care																										I have influence over issues that interests me, e.g. treatment regimens, scheduling or pricing of veterinary care
	Do not agree	59	930	6.34409	4.86413	8.10744	1.47995	1.76335			0.859392																Do not agree	43	784	5.48469	3.99738	7.31705
	2	77	930	8.27957	6.58912	10.2396	1.69045	1.95998			0.371407																2	62	784	7.90816	6.11663	10.0235
	3	98	930	10.5376	8.638	12.6912	1.89964	2.1536			0.559304																3	87	784	11.0969	8.98416	13.5073
	4	153	930	16.4516	14.1243	18.9936	2.32729	2.54194			0.13002																4	130	784	16.5816	14.0441	19.3733
	5	137	930	14.7312	12.5141	17.1742	2.21705	2.44301			0.830042																5	122	784	15.5612	13.0934	18.2912
	6	113	930	12.1505	10.1195	14.4247	2.03106	2.27415			0.288293																6	93	784	11.8622	9.68193	14.334
	Agree completely	293	930	31.5054	28.5286	34.5998	2.97678	3.09444			0.000274303																Agree completely	247	784	31.5051	28.2644	34.8857
4	I worry about having complaints filed to the VDB																										I worry about having complaints filed to the VDB
1	Do not agree	139	937	14.8346	12.6187	17.274	2.21589	2.43945	44.9306		0.0509177															1	Do not agree	117	786	14.8855	12.4689	17.5688
2	2	142	937	15.1547	12.9178	17.6132	2.23697	2.45844			1.15984															2	2	110	786	13.9949	11.6446	16.619
3	3	140	937	14.9413	12.7184	17.3871	2.22295	2.44582			0.183032															3	3	116	786	14.7583	12.351	17.4333
4	4	133	937	14.1942	12.0216	16.5946	2.17262	2.40038			0.453779															4	4	108	786	13.7405	11.4097	16.347
5	5	139	937	14.8346	12.6187	17.274	2.21589	2.43945	40.8751		0.68705															5	5	122	786	15.5216	13.0596	18.2454
6	6	79	937	8.43116	6.73165	10.3971	1.69952	1.96594			0.0342167															6	6	66	786	8.39695	6.55351	10.5593
7	Agree completely	165	937	17.6094	15.222	20.2023	2.38738	2.5929			1.0929															7	Agree completely	147	786	18.7023	16.0342	21.6075
Area 4: How well do you follow and are acquinted with the work of the VDB	I request cases from the VDB annually.																										I request cases from the VDB annually.
	Yes	31	954	3.24948	2.21832	4.58084	1.03115	1.33136			0.170658																Yes	25	812	3.07882	2.00215	4.51154
	No	923	954	96.7505	95.4192	97.7817	1.33136	1.03115			0.170658																No	787	812	96.9212	95.4885	97.9978
	I often read cases from the VDB published in the Swedish Veterinary Journal						0	0																			I often read cases from the VDB published in the Swedish Veterinary Journal
	Yes	739	950	77.7895	75.0096	80.3958	2.77983	2.60634			1.81498																Yes	644	809	79.6044	76.6604	82.3309
	No	211	950	22.2105	19.6042	24.9904	2.60634	2.77983			1.81498																No	165	809	20.3956	17.6691	23.3396
	I believe that the VDB investigates cases well						0	0																			I believe that the VDB investigates cases well
	CANT EVAL	330	955	34.555	31.5381	37.6674	3.01685	3.11246			3.22819																CANT EVAL	255	814	31.3268	28.1515	34.6379
	Do not agree	54	955	5.65445	4.27599	7.31374	1.37846	1.65929			0.365206																Do not agree	49	814	6.01966	4.48619	7.88053
	3	49	955	5.13089	3.81963	6.72687	1.31126	1.59598			0.520216																3	46	814	5.65111	4.16666	7.46614
	4	62	955	6.49215	5.01336	8.24571	1.47879	1.75357			0.38746																4	56	814	6.87961	5.23828	8.84106
	5	192	955	20.1047	17.6058	22.7894	2.49891	2.68473			0.411258																5	167	814	20.516	17.7913	23.456
	6	108	955	11.3089	9.36967	13.4903	1.93923	2.18137			0.607561																6	97	814	11.9165	9.77051	14.3425
	7	92	955	9.63351	7.83662	11.6836	1.79688	2.05011			0.440202																7	82	814	10.0737	8.09225	12.3496
	Agree completely	68	955	7.12042	5.57137	8.93982	1.54905	1.8194			0.496289																Agree completely	62	814	7.61671	5.88925	9.65821
	I believe that the VDB asks for expert opinions to a reasonable degree						0	0																			I believe that the VDB asks for expert opinions to a reasonable degree
	CANT EVAL	514	935	54.9733	51.7194	58.1958	3.25391	3.22249			2.28912																CANT EVAL	422	801	52.6841	49.1596	56.1888
	Do not agree	36	935	3.85027	2.71099	5.29077	1.13928	1.44051			0.144739																Do not agree	32	801	3.99501	2.74835	5.59319
	3	41	935	4.38503	3.16485	5.90202	1.22018	1.51699			0.608731																3	40	801	4.99376	3.59124	6.73829
	4	51	935	5.45455	4.08788	7.10968	1.36666	1.65513			0.0862558																4	43	801	5.36829	3.91195	7.16324
	5	118	935	12.6203	10.5587	14.9206	2.06164	2.30029			0.488293																5	105	801	13.1086	10.8482	15.6445
	6	62	935	6.63102	5.1214	8.4204	1.50962	1.78938			0.235401																6	55	801	6.86642	5.21427	8.84411
	7	62	935	6.63102	5.1214	8.4204	1.50962	1.78938			0.110557																7	54	801	6.74157	5.1047	8.70504
	Agree completely	51	935	5.45455	4.08788	7.10968	1.36666	1.65513			0.787652																Agree completely	50	801	6.2422	4.66821	8.14708
	I believe that the VDB follows expert opinions when such have been obtained						0	0																			I believe that the VDB follows expert opinions when such have been obtained
	CANT EVAL	576	944	61.0169	57.8224	64.1426	3.19459	3.12563			2.05527																CANT EVAL	477	809	58.9617	55.4827	62.3752
	Do not agree	21	944	2.22458	1.3822	3.38048	0.84238	1.1559			0.246826																Do not agree	16	809	1.97775	1.13458	3.19192
	3	21	944	2.22458	1.3822	3.38048	0.84238	1.1559			0.371221																3	21	809	2.5958	1.61386	3.94069
	4	17	944	1.80085	1.05247	2.86772	0.748376	1.06687			0.0703159																4	14	809	1.73053	0.949245	2.88651
	5	92	944	9.74576	7.9288	11.8182	1.81696	2.07242			0.142989																5	80	809	9.88875	7.91913	12.1561
	6	73	944	7.73305	6.11017	9.62519	1.62288	1.89214			0.672388																6	68	809	8.40544	6.58607	10.5344
	7	76	944	8.05085	6.39534	9.9734	1.65551	1.92256			0.230982																7	67	809	8.28183	6.47572	10.3985
	Agree completely	68	944	7.20339	5.6368	9.04295	1.56659	1.83956			0.95483																Agree completely	66	809	8.15822	6.36551	10.2625
science and	I believe that the VDB evaluates according to science and established experience						0	0																			I believe that the VDB evaluates according to science and established experience
established medical practice.	CANT EVAL	320	940	34.0426	31.0142	37.1713	3.02837	3.12875			3.11088																CANT EVAL	249	805	30.9317	27.7514	34.2523
	Do not agree	45	940	4.78723	3.51295	6.35354	1.27429	1.5663			0.18171																Do not agree	40	805	4.96894	3.57327	6.70512
	3	44	940	4.68085	3.4214	6.23316	1.25946	1.55231			0.288093																3	40	805	4.96894	3.57327	6.70512
	4	50	940	5.31915	3.9734	6.95282	1.34575	1.63367			0.14669																4	44	805	5.46584	3.99922	7.26848
	5	169	940	17.9787	15.5741	20.5859	2.40467	2.60714			0.654817																5	150	805	18.6335	16.0005	21.4986
	6	108	940	11.4894	9.52075	13.7028	1.96861	2.21347			0.684551																6	98	805	12.1739	9.99482	14.6343
	7	111	940	11.8085	9.81454	14.0452	1.99397	2.23671			0.241179																7	97	805	12.0497	9.881	14.5006
	Agree completely	93	940	9.89362	8.05975	11.983	1.83387	2.08943			0.913836																Agree completely	87	805	10.8075	8.74727	13.1596
	'Are you sometimes surprised that the VDB in one case frees and in others convicts?' I believe that the descisions from the VDB are associated with high legal certainty						0	0																			'Are you sometimes surprised that the VDB in one case frees and in others convicts?' I believe that the descisions from the VDB are associated with high legal certainty
	CANT EVAL	311	945	32.9101	29.9185	36.0086	2.9916	3.09855			3.36741																CANT EVAL	239	809	29.5426	26.4163	32.8188
	Do not agree	88	945	9.31217	7.53555	11.3469	1.77662	2.03474			0.576582																Do not agree	80	809	9.88875	7.91913	12.1561
	3	71	945	7.51323	5.91421	9.38274	1.59901	1.86952			0.150555																3	62	809	7.66378	5.92597	9.71723
	4	63	945	6.66667	5.16052	8.4493	1.50614	1.78264			0.13185																4	55	809	6.79852	5.16229	8.75757
	5	168	945	17.7778	15.3907	20.3675	2.38709	2.58977			0.763631																5	150	809	18.5414	15.9201	21.3942
	6	97	945	10.2646	8.40284	12.378	1.86171	2.11341			0.736686																6	89	809	11.0012	8.92849	13.3629
	7	84	945	8.88889	7.15194	10.8868	1.73695	1.99795			0.258206																7	74	809	9.1471	7.25061	11.3472
	Agree completely	63	945	6.66667	5.16052	8.4493	1.50614	1.78264			0.749897																Agree completely	60	809	7.41656	5.70702	9.44378
Area 5: How does assessment from the VDB affect your work?	I believe that the VDB's positions generally influence how I investigate and treat patients in a way that is positive for the animal						0	0																			I believe that the VDB's positions generally influence how I investigate and treat patients in a way that is positive for the animal
	CANT EVAL	139	874	15.9039	13.5403	18.4999	2.36357	2.59598			0.999432																CANT EVAL	117	785	14.9045	12.485	17.5908
	Do not agree	192	874	21.968	19.2641	24.8622	2.70383	2.89424			0.0702532																Do not agree	173	785	22.0382	19.1844	25.1038
	3	102	874	11.6705	9.61675	13.9865	2.05373	2.31606			0.558819																3	96	785	12.2293	10.019	14.7276
	4	80	874	9.15332	7.32464	11.2626	1.82868	2.10929			0.0186564																4	72	785	9.17197	7.24564	11.4112
	5	216	874	24.714	21.8863	27.7132	2.8277	2.99928			0.381583																5	197	785	25.0955	22.0972	28.2823
	6	71	874	8.12357	6.39884	10.1366	1.72473	2.013			0.0980921																6	63	785	8.02548	6.22185	10.1515
	7	39	874	4.46224	3.19202	6.04981	1.27022	1.58757			0.123745																7	36	785	4.58599	3.23232	6.29268
	Agree completely	35	874	4.00458	2.80491	5.52563	1.19967	1.52105			0.0555321																Agree completely	31	785	3.94904	2.69868	5.55875
	I believe that the VDB's positions generally influence how I investigate and treat patients in a way that is negative for the animal						0	0																			I believe that the VDB's positions generally influence how I investigate and treat patients in a way that is negative for the animal
	CANT EVAL	147	855	17.193	14.7219	19.8925	2.47107	2.69952			1.10997																CANT EVAL	124	771	16.083	13.5587	18.8698
	Do not agree	287	855	33.5673	30.4047	36.8435	3.16251	3.27627			0.233918																Do not agree	257	771	33.3333	30.0102	36.7846
	3	82	855	9.59064	7.70041	11.7645	1.89023	2.1739			0.526088																3	78	771	10.1167	8.07918	12.465
	4	63	855	7.36842	5.70823	9.32926	1.66019	1.96084			0.0245751																4	57	771	7.393	5.64716	9.47267
	5	184	855	21.5205	18.8093	24.4294	2.71113	2.90898			0.788222																5	172	771	22.3087	19.4157	25.4152
	6	39	855	4.5614	3.26339	6.18311	1.29801	1.6217			0.0218445																6	35	771	4.53956	3.18202	6.25715
	7	25	855	2.92398	1.90099	4.28625	1.02298	1.36227			0.0591622																7	23	771	2.98314	1.90026	4.44269
	Agree completely	28	855	3.27485	2.18693	4.69846	1.08793	1.42361			0.0323116																Agree completely	25	771	3.24254	2.10917	4.74958
	I believe that the VDB’s positions make me more cautious or careful in my communication with animal owners.						0	0																			I believe that the VDB’s positions make me more cautious or careful in my communication with animal owners.
	CANT EVAL	57	865	6.5896	5.02875	8.45362	1.56085	1.86403			0.827752																CANT EVAL	45	781	5.76184	4.23341	7.63414
	Do not agree	78	865	9.01734	7.19299	11.1263	1.82436	2.10895	21.1976		0.457691																Do not agree	74	781	9.47503	7.51318	11.7489
	3	29	865	3.3526	2.25656	4.77958	1.09604	1.42698			0.0235359																3	26	781	3.32907	2.18595	4.83997
	4	24	865	2.77457	1.78563	4.10033	0.988936	1.32577			0.213747																4	20	781	2.56082	1.57107	3.92737
	5	226	865	26.1272	23.2271	29.1909	2.90007	3.06369			0.775055																5	198	781	25.3521	22.3349	28.5566
	6	118	865	13.6416	11.4234	16.1107	2.21818	2.46911			0.57093																6	111	781	14.2125	11.8384	16.8605
	7	124	865	14.3353	12.0668	16.8497	2.26847	2.51445			0.00532887																7	112	781	14.3406	11.9568	16.9971
	Agree completely	209	865	24.1618	21.3434	27.1575	2.81845	2.99566			0.80614																Agree completely	195	781	24.968	21.9677	28.1586
	I believe that the VDB’s positions affect how I express myself in writing, how much I write, and how much time I spend on writing clinical records.						0	0																			I believe that the VDB’s positions affect how I express myself in writing, how much I write, and how much time I spend on writing clinical records.
	CANT EVAL	38	863	4.40324	3.13453	5.99397	1.26871	1.59072			0.418669																CANT EVAL	31	778	3.98458	2.7231	5.60834
	Do not agree	63	863	7.30012	5.65488	9.24369	1.64524	1.94357			0.154897																Do not agree	58	778	7.45501	5.70926	9.53101
	3	32	863	3.708	2.54984	5.19448	1.15816	1.48648			0.494628																3	25	778	3.21337	2.0901	4.70718
	4	22	863	2.54925	1.60434	3.83426	0.944907	1.28501			0.107087																4	19	778	2.44216	1.4766	3.78755
	5	197	863	22.8273	20.0658	25.7758	2.76154	2.94843			0.205238																5	176	778	22.6221	19.7263	25.7271
	6	121	863	14.0209	11.7724	16.5181	2.24843	2.49723			0.0105747																6	109	778	14.0103	11.6471	16.6499
	7	139	863	16.1066	13.7152	18.732	2.39138	2.62536			0.345837																7	128	778	16.4524	13.9141	19.248
	8	251	863	29.0846	26.0724	32.2404	3.01221	3.15578			0.735463																8	232	778	29.8201	26.6229	33.171
	At my workplace, we discuss the VDB’s cases and clarify or adjust our routines if we find it appropriate.						0	0																			At my workplace, we discuss the VDB’s cases and clarify or adjust our routines if we find it appropriate.
	CANT EVAL	120	863	13.905	11.665	16.3946	2.24001	2.48964			0.922977																CANT EVAL	101	778	12.982	10.6999	15.5488
	Do not agree	279	863	32.3291	29.2154	35.564	3.11371	3.23493			0.838082																Do not agree	245	778	31.491	28.2383	34.8847
	3	120	863	13.905	11.665	16.3946	2.24001	2.48964			1.00504																3	116	778	14.91	12.4797	17.6097
	4	54	863	6.25724	4.73523	8.08579	1.52201	1.82855			0.169493																4	50	778	6.42674	4.80731	8.38539
	5	164	863	19.0035	16.4374	21.7831	2.56604	2.77963			0.148195																5	149	778	19.1517	16.4435	22.0959
	6	50	863	5.79374	4.33045	7.56732	1.4633	1.77357			0.118854																6	46	778	5.9126	4.36092	7.80813
	7	31	863	3.59212	2.45347	5.06018	1.13865	1.46806			0.263921																7	30	778	3.85604	2.61651	5.45919
	Agree completely	45	863	5.21437	3.82848	6.91532	1.38589	1.70095			0.0555544																Agree completely	41	778	5.26992	3.80798	7.08163
	At my workplace, sufficient support is provided to respond to a complaint from the VDB.						0	0																			At my workplace, sufficient support is provided to respond to a complaint from the VDB.
	CANT EVAL	342	857	39.9067	36.6092	43.2737	3.29744	3.36709			0.602527																CANT EVAL	305	776	39.3041	35.8495	42.8404
	Do not agree	90	857	10.5018	8.52948	12.7502	1.97227	2.24849			0.965668																Do not agree	74	776	9.53608	7.56208	11.8236
	3	34	857	3.96733	2.76286	5.50005	1.20447	1.53272			0.285249																3	33	776	4.25258	2.94506	5.92062
	4	28	857	3.26721	2.1818	4.68758	1.08541	1.42037			0.0455617																4	25	776	3.22165	2.09551	4.71922
	5	75	857	8.75146	6.94564	10.8466	1.80582	2.09513			0.26916																5	70	776	9.02062	7.09942	11.2596
	6	57	857	6.65111	5.07605	8.53174	1.57505	1.88063			0.0789436																6	51	776	6.57216	4.9322	8.55097
	7	75	857	8.75146	6.94564	10.8466	1.80582	2.09513			0.526892																7	72	776	9.27835	7.33051	11.5418
	Agree completely	156	857	18.203	15.6741	20.9527	2.52889	2.74964			0.611399																Agree completely	146	776	18.8144	16.1229	21.7453
	At my workplace, if a person has complaints filed to the VDB, that person is given time (work hours) to respond to the VDB (i.e., to do so during work hours).						0	0																			At my workplace, if a person has complaints filed to the VDB, that person is given time (work hours) to respond to the VDB (i.e., to do so during work hours).
	CANT EVAL	379	867	43.714	40.3807	47.0901	3.33327	3.37613			0.546651																CANT EVAL	338	783	43.1673	39.6655	46.7208
	Do not agree	150	867	17.301	14.8401	19.9865	2.46094	2.68544			0.315087																Do not agree	133	783	16.986	14.4202	19.8031
	3	28	867	3.22953	2.15651	4.63391	1.07302	1.40438			0.0910348																3	26	783	3.32056	2.18034	4.82771
	4	13	867	1.49942	0.800732	2.55041	0.698692	1.05099			0.160858																4	13	783	1.66028	0.886915	2.8224
	5	73	867	8.41984	6.65767	10.4704	1.76217	2.05057			0.136994																5	67	783	8.55683	6.69278	10.7397
	6	36	867	4.15225	2.92484	5.70237	1.22741	1.55012			0.0623103																6	33	783	4.21456	2.91857	5.86815
	7	46	867	5.30565	3.91024	7.01388	1.39541	1.70823			0.058333																7	42	783	5.36398	3.89288	7.18169
	Agree completely	142	867	16.3783	13.9749	19.0127	2.40346	2.63443			0.352208																Agree completely	131	783	16.7305	14.1815	19.5329
	Are you familiar with the concept of 'defensive medicine' – when a practitioner performs more tests than directly necessary, with the underlying reason being the desire to avoid complaints?						0	0																			Are you familiar with the concept of 'defensive medicine' – when a practitioner performs more tests than directly necessary, with the underlying reason being the desire to avoid complaints?
	Yes	588	882	66.6667	63.4472	69.7743	3.21949	3.10767			0.587741																Yes	534	794	67.2544	63.8677	70.5124
	No	294	882	33.3333	30.2257	36.5528	3.10767	3.21949			0.587741																No	260	794	32.7456	29.4876	36.1323
Area 6: Questions on how animal owners previously filing complaints or creating other problems would be received at the clinic	Would you be willing to accept animals from owners who have previously filed complaints concerning you or someone at the clinic you work at?						0	0																			Would you be willing to accept animals from owners who have previously filed complaints concerning you or someone at the clinic you work at?
	Yes	124	876	14.1553	11.9134	16.6412	2.24185	2.48597			0.112584																Yes	114	799	14.2678	11.9156	16.8872
	No	550	876	62.7854	59.4886	65.9958	3.29677	3.21045			0.919243																No	509	799	63.7046	60.2622	67.0455
	Dont know	202	876	23.0594	20.3074	25.9938	2.75195	2.93445			1.03183																Dont know	176	799	22.0275	19.1989	25.0642
	Would the clinic you work at be willing to accept animals from owners who have previously filed complaints concerning you or someone else at the clinic?						0	0																			Would the clinic you work at be willing to accept animals from owners who have previously filed complaints concerning you or someone else at the clinic?
	Yes	290	855	33.9181	30.7463	37.2012	3.17179	3.28311			0.329367																Yes	263	783	33.5888	30.2839	37.0178
	No	231	855	27.0175	24.0661	30.1283	2.95145	3.11079			0.185521																No	213	783	27.2031	24.113	30.4659
	Dont know	334	855	39.0643	35.778	42.4263	3.28628	3.36193			0.143846																Dont know	307	783	39.2082	35.7709	42.7271
	I would accept owners who have filed complaints concerning me for things I consider to have been clear mistakes, but which did not affect the outcome of the case (perhaps an incorrect note that was corrected, or discharge advice that should have been written but was only given verbally).						0	0																			I would accept owners who have filed complaints concerning me for things I consider to have been clear mistakes, but which did not affect the outcome of the case (perhaps an incorrect note that was corrected, or discharge advice that should have been written but was only given verbally).
	CANT EVAL	130	859	15.1339	12.8019	17.7078	2.33193	2.57394			0.775554																CANT EVAL	113	787	14.3583	11.982	17.0051
	Do not agree	358	859	41.6764	38.3546	45.0555	3.32179	3.37909			0.382082																Do not agree	331	787	42.0584	38.5813	45.5953
	3	76	859	8.8475	7.03402	10.9489	1.81348	2.10138			0.428234		Clear mistakes														3	73	787	9.27573	7.34113	11.5215
	4	25	859	2.91036	1.8921	4.26643	1.01826	1.35607			0.266259																4	25	787	3.17662	2.06608	4.65376
	5	123	859	14.319	12.044	16.8418	2.27496	2.5228			0.468912																5	109	787	13.8501	11.5123	16.4624
	6	47	859	5.47148	4.04758	7.20978	1.4239	1.7383			0.00769193																6	43	787	5.46379	3.98203	7.28943
	7	36	859	4.19092	2.95224	5.75504	1.23868	1.56412			0.256348																7	35	787	4.44727	3.11692	6.13107
	Agree completely	64	859	7.45052	5.78478	9.41485	1.66575	1.96433			0.0807653																Agree completely	58	787	7.36976	5.64341	9.42323
	I would accept owners who have filed complaints concerning me for incidents with an unfortunate outcome (e.g., an older dog passed away, but I don’t believe my treatment or advice contributed to this), but where I still think the owner is quite reasonable.						0	0																			I would accept owners who have filed complaints concerning me for incidents with an unfortunate outcome (e.g., an older dog passed away, but I don’t believe my treatment or advice contributed to this), but where I still think the owner is quite reasonable.
	CANT EVAL	94	853	11.0199	8.99746	13.3161	2.02247	2.29615			0.815848																CANT EVAL	80	784	10.2041	8.17431	12.5386
	Do not agree	318	853	37.2802	34.0253	40.6233	3.25488	3.3431			0.730017																Do not agree	298	784	38.0102	34.5992	41.5118
	3	72	853	8.4408	6.66281	10.5119	1.77799	2.07105			0.232672		Unfortunate outcome/reasonable owner														3	68	784	8.67347	6.79808	10.8663
	4	45	853	5.2755	3.87366	6.99565	1.40184	1.72015			0.0459064																4	41	784	5.22959	3.77863	7.02795
	5	168	853	19.6952	17.0761	22.5255	2.61906	2.83027			0.0752147																5	155	784	19.7704	17.0367	22.7335
	6	49	853	5.74443	4.27962	7.52364	1.46481	1.77921			0.132187																6	44	784	5.61224	4.10712	7.46125
	7	42	853	4.9238	3.57135	6.59756	1.35245	1.67376			0.178242																7	40	784	5.10204	3.66964	6.88303
	Agree completely	65	853	7.62016	5.93002	9.60971	1.69015	1.98954			0.222205																Agree completely	58	784	7.39796	5.66519	9.45888
	I would accept owners who I feel have caused significant problems for staff and/or other animal owners through their behavior.						0	0																			I would accept owners who I feel have caused significant problems for staff and/or other animal owners through their behavior.
	CANT EVAL	36	856	4.20561	2.96265	5.77504	1.24296	1.56944			0.520728																CANT EVAL	29	787	3.68488	2.48145	5.24943
	Do not agree	652	856	76.1682	73.1684	78.9867	2.99984	2.81844			0.833046																Do not agree	606	787	77.0013	73.8995	79.8992
	3	73	856	8.52804	6.744	10.6034	1.78404	2.07539			0.0146956		Owner with problematic behavour														3	67	787	8.51334	6.65845	10.6857
	4	30	856	3.50467	2.37684	4.96553	1.12783	1.46085			0.0531416																4	28	787	3.55781	2.37691	5.10117
	5	45	856	5.25701	3.85999	6.97135	1.39701	1.71434			0.0473524																5	41	787	5.20966	3.76413	7.00141
	6	7	856	0.817757	0.329395	1.67759	0.488362	0.859837			0.182433																6	5	787	0.635324	0.2066	1.47636
	7	5	856	0.584112	0.189924	1.35782	0.394189	0.773708			0.0758529																7	4	787	0.508259	0.138652	1.29619
	Agree completely	8	856	0.934579	0.404324	1.83315	0.530255	0.898572			0.0451258																Agree completely	7	787	0.889454	0.358333	1.82398
	I would accept animals from owners who I know have posted 'cruel' or derogatory comments, or provided incorrect information, about a named veterinarian on social media.						0	0																			I would accept animals from owners who I know have posted 'cruel' or derogatory comments, or provided incorrect information, about a named veterinarian on social media.
	CANT EVAL	65	856	7.59346	5.90906	9.57639	1.6844	1.98293			0.486859																CANT EVAL	56	788	7.1066	5.41257	9.12958
	Do not agree	478	856	55.8411	52.4408	59.2011	3.4003	3.35995			0.377153																Do not agree	443	788	56.2183	52.673	59.7168
	3	135	856	15.771	13.3922	18.3882	2.37882	2.61713			0.161891		Derogatory comments on social media														3	123	788	15.6091	13.1441	18.3346
	4	37	856	4.32243	3.06135	5.90894	1.26108	1.58651		0.0705996	0.246098																4	36	788	4.56853	3.21993	6.26894
	5	103	856	12.0327	9.92849	14.4022	2.10422	2.3695		0.0290135	0.150031																5	96	788	12.1827	9.98045	14.6724
	6	12	856	1.40187	0.726408	2.43597	0.675461	1.0341		0.0435203	0.132834																6	10	788	1.26904	0.610184	2.32138
	7	13	856	1.51869	0.811052	2.58301	0.707639	1.06432		0.143133	0.00415105																7	12	788	1.52284	0.789286	2.64498
	Agree completely	13	856	1.51869	0.811052	2.58301	0.707639	1.06432	procent räknas ev om till de som svarat på fråg1 1 i denna del- gäller båda no 7		0.00415105																Agree completely	12	788	1.52284	0.789286	2.64498
Area 7a: If you yourself have had complaints filed to the VDB	How many times have you have complaints filed to the VDB? (If you have never been reported, please go to the next page).						0	0		0.386847																	How many times have you have complaints filed to the VDB? (If you have never been reported, please go to the next page).
	1-2	408	524	77.8626	74.0603	81.3472	3.80228	3.48457			0.269234																1-2	374	482	77.5934	73.6038	81.2405
	3-5	97	524	18.5115	15.276	22.1068	3.23543	3.59531			0.575687																3-5	92	482	19.0871	15.6738	22.8849
	>5	19	524	3.62595	2.19692	5.60462	1.42904	1.97866			0.306452																>5	16	482	3.3195	1.90905	5.33479
	How many times have you been given a sanction by the VDB – a reprimand or a warning?						0	0																			How many times have you been given a sanction by the VDB – a reprimand or a warning?
	0	398	507	78.501	74.6652	82.0006	3.83575	3.49959			0.0857376																0	367	467	78.5867	74.5837	82.2233
	1-2	97	507	19.1321	15.798	22.8309	3.33411	3.69874			0.353931																1-2	91	467	19.4861	15.9895	23.3744
	3-5	6	507	1.18343	0.435503	2.55794	0.747929	1.3745			0.541034																3-5	3	467	0.642398	0.132674	1.8658
	>5	6	507	1.18343	0.435503	2.55794	0.747929	1.3745			0.101365																>5	6	467	1.2848	0.472918	2.77537
	I felt that I received support from colleagues during and after the reports.						0	0																			I felt that I received support from colleagues during and after the reports.
	Do not agree	62	518	11.9691	9.30095	15.0801	2.66816	3.11097			1.09045																Do not agree	52	478	10.8787	8.23209	14.0205
	2	34	518	6.56371	4.58803	9.05163	1.97567	2.48793			0.496761																2	29	478	6.06695	4.10041	8.59719
	3	36	518	6.94981	4.9147	9.49191	2.03511	2.5421			0.581574																3	36	478	7.53138	5.33036	10.2744
	4	71	518	13.7066	10.8625	16.9722	2.84406	3.26565			0.519378																4	68	478	14.2259	11.2193	17.6833
	5	69	518	13.3205	10.514	16.5532	2.80645	3.23273			0.140547																5	63	478	13.1799	10.2785	16.5458
	6	65	518	12.5483	9.81952	15.7127	2.72874	3.16444			0.631654																6	63	478	13.1799	10.2785	16.5458
	Agree completely	181	518	34.9421	30.8358	39.2214	4.10633	4.27929			0.00484645																Agree completely	167	478	34.9372	30.6632	39.3989
	I felt that I was treated negatively by colleagues during and after the complaints.						0	0																			I felt that I was treated negatively by colleagues during and after the complaints.
	Do not agree	433	513	84.4055	80.9715	87.4366	3.43397	3.03119			0.583971																Do not agree	402	473	84.9894	81.447	88.0868
	2	24	513	4.67836	3.02018	6.8813	1.65819	2.20294			0.184217																2	23	473	4.86258	3.10708	7.20716
	3	16	513	3.11891	1.79302	5.01559	1.32589	1.89668			0.052339																3	15	473	3.17125	1.78557	5.1766
	4	10	513	1.94932	0.938635	3.55558	1.01068	1.60626			0.257986																4	8	473	1.69133	0.732953	3.30529
	5	6	513	1.16959	0.430395	2.52822	0.739195	1.35863			0.112508																5	5	473	1.05708	0.344098	2.44953
	6	6	513	1.16959	0.430395	2.52822	0.739195	1.35863	recalc250322		0.0989083																6	6	473	1.2685	0.466901	2.74043
	Agree completely	18	513	3.50877	2.09253	5.48882	1.41624	1.98005			0.548941																Agree completely	14	473	2.95983	1.62742	4.91626
	I sought support from the Swedish Veterinary Association in connection with the complaints.						0	0																			I sought support from the Swedish Veterinary Association in connection with the complaints.
	Yes	45	521	8.63724	6.36972	11.3866	2.26751	2.74938			0.131012																Yes	41	482	8.50622	6.17325	11.3627
	No	476	521	91.3628	88.6134	93.6303	2.74938	2.26751			0.131012																No	441	482	91.4938	88.6373	93.8267
	If you sought support from the Swedish Veterinary Association, how useful did you find the information you received?						0	0																			If you sought support from the Swedish Veterinary Association, how useful did you find the information you received?
	Not at all	20	45	44.4444	29.6444	60.0027	14.8001	15.5582			2.98103															1	Not at all	17	41	41.4634	26.3168	57.8904
	2	4	45	8.88889	2.4753	21.2212	6.41359	12.3323			0.867209															2	2	4	41	9.7561	2.72275	23.1315
	3	1	45	2.22222	0.056246	11.7704	2.16598	9.54821			0.216802															3	3	1	41	2.43902	0.0617317	12.8554
	4	7	45	15.5556	6.49092	29.4552	9.06463	13.8996			0.921409															4	4	6	41	14.6341	5.56574	29.173
	5	3	45	6.66667	1.39651	18.2684	5.27016	11.6018			0.650407															5	5	3	41	7.31707	1.53515	19.9246
	6	1	45	2.22222	0.056246	11.7704	2.16598	9.54821			0.216802															6	6	1	41	2.43902	0.0617317	12.8554
	Very much	9	45	20	9.57573	34.5958	10.4243	14.5958			1.95122															7	Very much	9	41	21.9512	10.5608	37.6137
	Did you seek legal assistance in connection with having complaints filed?						0	0																			Did you seek legal assistance in connection with having complaints filed?
	Yes	62	520	11.9231	9.26468	15.0231	2.6584	3.10004			0.88141																Yes	53	480	11.0417	8.3811	14.1932
	No	458	520	88.0769	84.9769	90.7353	3.10004	2.6584			0.88141																No	427	480	88.9583	85.8068	91.6189
	It is my belief that the reason I have been reported to the board on one or more occasions was due to a lack of routines at the workplace—issues that could have been prevented through a different organization of the workplace (e.g., better facilities, increased staffing, higher competence among the staff, greater influence over the choice of equipment).						0	0																			It is my belief that the reason I have been reported to the board on one or more occasions was due to a lack of routines at the workplace—issues that could have been prevented through a different organization of the workplace (e.g., better facilities, increased staffing, higher competence among the staff, greater influence over the choice of equipment).
	CANT EVAL	28	517	5.41586	3.6286	7.73257	1.78726	2.31671			0.384414																CANT EVAL	24	477	5.03145	3.24999	7.39415
	Do not agree	270	517	52.2244	47.8198	56.6034	4.40459	4.37902			0.442401																Do not agree	247	477	51.782	47.1938	56.3479
	3	35	517	6.76983	4.76039	9.28971	2.00944	2.51988			0.148413																3	33	477	6.91824	4.80972	9.57886
	4	14	517	2.70793	1.48819	4.50174	1.21974	1.79381			0.22708																4	14	477	2.93501	1.61369	4.87545
	5	71	517	13.7331	10.8838	17.0044	2.84924	3.27133			0.103403																5	66	477	13.8365	10.8653	17.2644
	6	25	517	4.83559	3.15344	7.05578	1.68215	2.22019			0.013787																6	23	477	4.8218	3.08082	7.14747
	7	22	517	4.25532	2.68569	6.37195	1.56963	2.11663			0.062447																7	20	477	4.19287	2.57962	6.40147
	Agree completely	52	517	10.058	7.60334	12.9802	2.45469	2.9222			0.424153																Agree completely	50	477	10.4822	7.88067	13.5854
Area 7b: How much your own experiences of having complaints filed have affected your work	I devote more time and care to writing clinical records						0	0																			I devote more time and care to writing clinical records
	Do not agree	76	505	15.0495	12.0442	18.4708	3.0053	3.42128			0.337351																Do not agree	69	469	14.7122	11.6307	18.2466
	2	38	505	7.52475	5.37971	10.1822	2.14504	2.65747			0.577593																2	38	469	8.10235	5.79731	10.9516
	3	52	505	10.297	7.78632	13.2835	2.51071	2.98646			0.150731																3	49	469	10.4478	7.82975	13.5767
	4	75	505	14.8515	11.8643	18.2571	2.98721	3.40564			0.287108																4	71	469	15.1386	12.0166	18.7079
	5	103	505	20.396	16.9647	24.1782	3.43139	3.78219			0.993055																5	91	469	19.403	15.9199	23.2772
	6	62	505	12.2772	9.54381	15.4612	2.73342	3.18395			0.729169																6	61	469	13.0064	10.0969	16.3918
	Agree completely	99	505	19.604	16.2289	23.3394	3.37508	3.73546			0.414195																Agree completely	90	469	19.1898	15.723	23.0504
	I avoid performing certain types of medical procedures.						0	0																			I avoid performing certain types of medical procedures.
	Do not agree	228	495	46.0606	41.6035	50.565	4.45708	4.50439			0.408432																Do not agree	210	460	45.6522	41.0323	50.3283
	2	54	495	10.9091	8.30216	13.9936	2.60693	3.08446			0.395257																2	52	460	11.3043	8.55877	14.559
	3	26	495	5.25253	3.45945	7.60171	1.79308	2.34919			0.182257																3	25	460	5.43478	3.54762	7.91854
	4	50	495	10.101	7.59044	13.0997	2.51057	2.99871			0.10101																4	46	460	10	7.4146	13.1129
	5	38	495	7.67677	5.48955	10.3849	2.18721	2.70812			0.366711																5	37	460	8.04348	5.72639	10.9166
	6	24	495	4.84848	3.13087	7.12851	1.71761	2.28003			0.151515																6	23	460	5	3.19562	7.40824
	Agree completely	75	495	15.1515	12.1079	18.6183	3.04359	3.46683			0.586298																Agree completely	67	460	14.5652	11.4695	18.1249
	I avoid 'difficult' animal owners as much as possible.						0	0																			I avoid 'difficult' animal owners as much as possible.
	Do not agree	126	502	25.0996	21.3633	29.1321	3.73635	4.03247			0.436879																Do not agree	119	466	25.5365	21.636	29.7506
	2	65	502	12.9482	10.1371	16.2041	2.81107	3.25585			0.0726707																2	60	466	12.8755	9.97107	16.2608
	3	36	502	7.17131	5.07293	9.79014	2.09838	2.61883			0.339415																3	35	466	7.51073	5.28699	10.291
	4	52	502	10.3586	7.83345	13.3615	2.52511	3.00297			0.0581366																4	48	466	10.3004	7.69281	13.4244
	5	65	502	12.9482	10.1371	16.2041	2.81107	3.25585			0.501855																5	58	466	12.4464	9.58826	15.7911
	6	41	502	8.16733	5.92459	10.9169	2.24275	2.74956			0.201768																6	39	466	8.3691	6.0188	11.2633
	Agree completely	117	502	23.3068	19.6752	27.2561	3.63158	3.94929			0.3454																Agree completely	107	466	22.9614	19.2174	27.0525
	I have adopted part-time work						0	0																			I have adopted part-time work
	Yes	132	500	26.4	22.5856	30.496	3.8144	4.09604			0.593548																Yes	120	465	25.8065	21.8865	30.0372
	No	368	500	73.6	69.504	77.4144	4.09604	3.8144			0.593548																No	345	465	74.1935	69.9628	78.1135
	I choose to let my work be influenced only where I believe the VDB has made a good and relevant assessment.						0	0																			I choose to let my work be influenced only where I believe the VDB has made a good and relevant assessment.
	Do not agree	92	458	20.0873	16.5121	24.0541	3.57525	3.96673			0.649397																Do not agree	83	427	19.4379	15.7903	23.5152
	2	26	458	5.67686	3.74145	8.20754	1.9354	2.53068			0.412137																2	26	427	6.08899	4.01572	8.79476
	3	39	458	8.51528	6.12517	11.4569	2.39011	2.94158			0.149822																3	37	427	8.66511	6.17436	11.7459
	4	105	458	22.9258	19.1523	27.0529	3.77346	4.12718			0.259248																4	99	427	23.185	19.2629	27.4833
	5	47	458	10.262	7.638	13.4121	2.624	3.15011			0.0424409																5	44	427	10.3044	7.58754	13.5858
	6	41	458	8.95197	6.50067	11.9483	2.45129	2.99634			0.415716																6	40	427	9.36768	6.77688	12.5375
	Agree completely	108	458	23.5808	19.7652	27.7414	3.81555	4.1606			0.629966																Agree completely	98	427	22.9508	19.0445	27.2366
	I worry about the workplace’s finances in connection with my case(s) with the VDB.						0	0																			I worry about the workplace’s finances in connection with my case(s) with the VDB.
	Do not agree	362	494	73.2794	69.1442	77.1333	4.1352	3.85399			0.358992																Do not agree	338	459	73.6383	69.3545	77.6145
	2	51	494	10.3239	7.78383	13.3502	2.54006	3.02627			0.351495																2	49	459	10.6754	8.00266	13.8672
	3	15	494	3.03644	1.70923	4.95874	1.32721	1.9223			0.639923																3	11	459	2.39651	1.20226	4.2475
	4	21	494	4.25101	2.65039	6.42492	1.60062	2.17391			0.324151																4	21	459	4.57516	2.85407	6.90882
	5	11	494	2.22672	1.11669	3.94923	1.11003	1.72251			0.169794																5	11	459	2.39651	1.20226	4.2475
	6	8	494	1.61943	0.701682	3.16589	0.917751	1.54646			0.0943787																6	7	459	1.52505	0.615292	3.11684
	Agree completely	26	494	5.26316	3.46651	7.61691	1.79665	2.35375			0.47013																Agree completely	22	459	4.79303	3.0278	7.16702
	I worry about the reputation of the workplace (eg. on social media) in connection with my cases (s) with the VDB.						0	0																			I worry about the reputation of the workplace (eg. on social media) in connection with my cases (s) with the VDB.
	Do not agree	218	495	44.0404	39.6131	48.5393	4.42732	4.49891			0.742205																Do not agree	206	460	44.7826	40.176	49.4568
	2	38	495	7.67677	5.48955	10.3849	2.18721	2.70812			0.285463																2	34	460	7.3913	5.17272	10.1757
	3	40	495	8.08081	5.83561	10.8413	2.2452	2.76053	494		0.689504																3	34	460	7.3913	5.17272	10.1757
	4	61	495	12.3232	9.55885	15.5468	2.76438	3.22359			0.285463																4	58	460	12.6087	9.71522	15.993
	5	37	495	7.47475	5.31724	10.156	2.15751	2.68123			0.133948																5	35	460	7.6087	5.3567	10.4232
	6	34	495	6.86869	4.80333	9.46631	2.06536	2.59762			0.129556																6	31	460	6.73913	4.6245	9.42954
	Agree completely	67	495	13.5354	10.646	16.8684	2.88938	3.33307			0.0570927																Agree completely	62	460	13.4783	10.4922	16.9432
	My situation has been very little affected by the investigations by the VDB						0	0																			My situation has been very little affected by the investigations by the VDB
	CANT EVAL	22	506	4.34783	2.7445	6.50889	1.60333	2.16107			0.120259																CANT EVAL	21	470	4.46809	2.78676	6.74906
	Do not agree	63	506	12.4506	9.70149	15.6471	2.7491	3.19655			0.322933																Do not agree	57	470	12.1277	9.31614	15.4259
	3	44	506	8.69565	6.38928	11.4977	2.30637	2.80205			0.0277521																3	41	470	8.7234	6.33273	11.6482
	4	32	506	6.32411	4.36554	8.81076	1.95857	2.48665			0.153898																4	29	470	6.17021	4.17086	8.74151
	5	104	506	20.5534	17.1143	24.3406	3.43901	3.78722			0.127828																5	96	470	20.4255	16.8702	24.3578
	6	16	506	3.16206	1.81797	5.08428	1.34408	1.92223			0.029434																6	15	470	3.19149	1.79704	5.2093
	7	75	506	14.8221	11.8404	18.2218	2.98169	3.39963			0.141283																7	69	470	14.6809	11.6056	18.2085
	Agree completely	150	506	29.6443	25.6952	33.8331	3.94906	4.1888			0.568497																Agree completely	142	470	30.2128	26.0909	34.5857
Area 8: The VDB - the animal owner, the animal and the medical process	Inadequate communication between veterinarian and animal owner						0	0																			Inadequate communication between veterinarian and animal owner
Ranked in 5 categories	Not at all important	39	795	4.90566	3.51132	6.64547	1.39434	1.73981			0.0487073																Not at all important	38	767	4.95437	3.52952	6.73713
	2	31	795	3.89937	2.66454	5.48941	1.23483	1.59004			0.14235																2	31	767	4.04172	2.76239	5.68808
	3	74	795	9.30818	7.37956	11.5445	1.92862	2.23635			0.0790468																3	72	767	9.38722	7.41739	11.6756
	4	148	795	18.6164	15.9682	21.4996	2.64817	2.8832			0.158094																4	144	767	18.7744	16.07	21.7214
	Very important	503	795	63.2704	59.8123	66.6298	3.45818	3.35935			0.428198																Very important	482	767	62.8422	59.3131	66.2722
	The medical care process became clearly complicated when looking back on it.						0	0																			The medical care process became clearly complicated when looking back on it.
	Not at all important	101	771	13.0999	10.7982	15.6879	2.30166	2.58801			0.027094																Not at all important	97	742	13.0728	10.7305	15.713
	2	118	771	15.3048	12.8352	18.0431	2.46961	2.73829			0.0590824																2	114	742	15.3639	12.8437	18.1629
	3	251	771	32.5551	29.2548	35.9895	3.3003	3.43439			0.059432																3	242	742	32.6146	29.2488	36.1192
	4	195	771	25.2918	22.2581	28.5159	3.03376	3.22405			0.224443																4	186	742	25.0674	21.9858	28.3486
	Very important	106	771	13.7484	11.3952	16.3827	2.35318	2.63431			0.133023																Very important	103	742	13.8814	11.4738	16.5802
	The animal died, even though the initial prognosis was assessed as relatively good.						0	0																			The animal died, even though the initial prognosis was assessed as relatively good.
	Not at all important	106	766	13.8381	11.4705	16.488	2.36759	2.64985			0.137457																Not at all important	103	737	13.9756	11.5526	16.6909
	2	114	766	14.8825	12.4358	17.603	2.44667	2.72051			0.0928186																2	109	737	14.7897	12.3039	17.561
	3	205	766	26.7624	23.6564	30.0484	3.10597	3.28602	71.2794		0.0324157																3	197	737	26.73	23.5656	30.0819
	4	180	766	23.4987	20.5377	26.6653	2.96103	3.16662			0.110532																4	174	737	23.6092	20.5861	26.8453
	Very important	161	766	21.0183	18.1838	24.0779	2.8345	3.05957			0.122754																Very important	154	737	20.8955	18.0137	24.0124
	The animal owner feels that the veterinarian is investigating the wrong problem						0	0																			The animal owner feels that the veterinarian is investigating the wrong problem
	Not at all important	138	757	18.2299	15.5415	21.1683	2.68831	2.9384			0.421636																Not at all important	130	730	17.8082	15.099	20.7804
	2	161	757	21.2682	18.4037	24.3584	2.86449	3.09028			0.0352871																2	155	730	21.2329	18.3189	24.3814
	3	245	757	32.3646	29.0399	35.8274	3.32473	3.46283			0.238143																3	238	730	32.6027	29.21	36.1368
	4	127	757	16.7768	14.1825	19.6328	2.59425	2.85605			0.0725647																4	123	730	16.8493	14.2039	19.7657
	Very important	86	757	11.3606	9.1881	13.8393	2.17254	2.47867			0.146215																Very important	84	730	11.5068	9.28283	14.0472
	The animal owner feels that the veterinarian makes an incorrect assessment or provides incorrect treatment.						0	0																			The animal owner feels that the veterinarian makes an incorrect assessment or provides incorrect treatment.
	Not at all important	18	766	2.34987	1.39849	3.68845	0.95138	1.33859			0.0463464																Not at all important	17	738	2.30352	1.34748	3.66261
	2	35	766	4.56919	3.20292	6.29762	1.36627	1.72843			0.0976459																2	33	738	4.47154	3.09768	6.22267
	3	110	766	14.3603	11.9526	17.046	2.40769	2.68573			0.00283032																3	106	738	14.3631	11.9116	17.1035
	4	245	766	31.9843	28.6908	35.4173	3.29351	3.43292			0.277017																4	234	738	31.7073	28.3611	35.2005
	Very important	358	766	46.7363	43.1562	50.3416	3.58012	3.60534			0.418179																Very important	348	738	47.1545	43.5028	50.829
	The veterinarian does not suggest euthanasia or less costly measures, despite the animal being older and the owner wanting to reduce costs.						0	0																			The veterinarian does not suggest euthanasia or less costly measures, despite the animal being older and the owner wanting to reduce costs.
	Not at all important	260	753	34.5286	31.1324	38.0464	3.39611	3.51786			0.183725																Not at all important	249	725	34.3448	30.889	37.9287
	2	203	753	26.9588	23.8184	30.2809	3.14043	3.32207			0.0756514																2	196	725	27.0345	23.8315	30.4255
	3	157	753	20.8499	18.0008	23.9294	2.84913	3.07949			0.115584																3	152	725	20.9655	18.0566	24.1129
	4	73	753	9.69456	7.67603	12.035	2.01852	2.34042			0.0393827																4	70	725	9.65517	7.60408	12.0412
	Very important	60	753	7.96813	6.13534	10.1378	1.83279	2.16966			0.0318725																Very important	58	725	8	6.13053	10.2193
	The veterinarian suggests or advocates for euthanasia, which contradicts the animal owner's perception of the animal's health status.						0	0																			The veterinarian suggests or advocates for euthanasia, which contradicts the animal owner's perception of the animal's health status.
	Not at all important	89	757	11.7569	9.54896	14.2677	2.20798	2.51081			0.0400469																Not at all important	86	729	11.797	9.5452	14.3631
	2	103	757	13.6063	11.2435	16.2567	2.36283	2.6504			0.385429																2	102	729	13.9918	11.5548	16.7243
	3	180	757	23.7781	20.7864	26.9756	2.99171	3.19755	74.6367		0.0469328																3	173	729	23.7311	20.6857	26.9908
	4	203	757	26.8164	23.69	30.1246	3.12638	3.30818			0.069765																4	196	729	26.8861	23.6981	30.2625
	Very important	182	757	24.0423	21.038	27.2502	3.00423	3.20797			0.448308																Very important	172	729	23.594	20.5553	26.848
	High cost of care – including cost items that the owner does not understand.						0	0																			High cost of care – including cost items that the owner does not understand.
	Not at all important	66	765	8.62745	6.73514	10.8456	1.89231	2.21813			0.192088																Not at all important	65	737	8.81954	6.87256	11.1032
	2	58	765	7.5817	5.80714	9.69111	1.77456	2.10941			0.0166724																2	56	737	7.59837	5.79048	9.75394
	3	99	765	12.9412	10.6438	15.5285	2.29738	2.58731			0.458137																3	92	737	12.483	10.1829	15.0882
	4	183	765	23.9216	20.9385	27.1072	2.98305	3.18559			0.176657																4	175	737	23.7449	20.7151	26.9864
	Very important	359	765	46.9281	43.344	50.536	3.58409	3.60786			0.426034																Very important	349	737	47.3541	43.6983	51.0312
	The animal owner has chosen to report after 'pressure' from a third party.						0	0																			The animal owner has chosen to report after 'pressure' from a third party.
	Not at all important	150	761	19.7109	16.9406	22.7182	2.7703	3.00726			0.261734																Not at all important	146	731	19.9726	17.132	23.0579
	2	112	761	14.7175	12.2753	17.4367	2.44218	2.71919			0.0799941																2	107	731	14.6375	12.1535	17.4107
	3	201	761	26.4126	23.3111	29.6982	3.10154	3.28554			0.284024																3	191	731	26.1286	22.9771	29.4741
	4	153	761	20.1051	17.3122	23.1318	2.7929	3.02672			0.141113																4	148	731	20.2462	17.3897	23.3451
	Very important	145	761	19.0539	16.3222	22.0277	2.73166	2.97385			0.0388286																Very important	139	731	19.015	16.2316	22.0511
	If there are rules and guidelines for how investigation and treatment should be carried out (through legislation, evidence, and proven experience), do you believe that one should be able to deviate from these without being found guilty by the VDB, based on the animal owner's wishes and financial circumstances, provided that this is justified in the medical record?						0	0																			If there are rules and guidelines for how investigation and treatment should be carried out (through legislation, evidence, and proven experience), do you believe that one should be able to deviate from these without being found guilty by the VDB, based on the animal owner's wishes and financial circumstances, provided that this is justified in the medical record?
	Do not agree	48	740	6.48649	4.82099	8.50845	1.6655	2.02196			0.0869401																Do not agree	47	715	6.57343	4.86953	8.64568
	2	72	740	9.72973	7.69086	12.0959	2.03887	2.36621			0.0604801																2	70	715	9.79021	7.71156	12.2073
	3	59	740	7.97297	6.12455	10.1643	1.84843	2.19129			0.000945001																3	57	715	7.97203	6.09361	10.2055
	4	135	740	18.2432	15.5242	21.2181	2.71906	2.97487	75.8108		0.358155																4	133	715	18.6014	15.8136	21.651
	5	161	740	21.7568	18.8339	24.9067	2.92284	3.14991			0.0784351																5	155	715	21.6783	18.7101	24.8823
	6	94	740	12.7027	10.3884	15.3189	2.31435	2.61623			0.25515																6	89	715	12.4476	10.1168	15.0931
	Agree completely	171	740	23.1081	20.1157	26.3166	2.99246	3.20853			0.171045																Agree completely	164	715	22.9371	19.9024	26.1969
	With this suggestion in mind, what do you think about the following example (based on the Swedish Veterinary Association’s guidelines)?" "I believe that a veterinarian who, in consultation with the owner, chooses to sedate rather than anesthetize a dog or cat for dental treatment should not be immediately found guilty by the VDB because of this.						0	0																			With this suggestion in mind, what do you think about the following example (based on the Swedish Veterinary Association’s guidelines)?" "I believe that a veterinarian who, in consultation with the owner, chooses to sedate rather than anesthetize a dog or cat for dental treatment should not be immediately found guilty by the VDB because of this.
	CANT EVAL	99	761	13.0092	10.7004	15.6089	2.30876	2.59968			0.0840284																CANT EVAL	95	735	12.9252	10.5845	15.5679
	Do not agree	190	761	24.9671	21.9282	28.2014	3.0389	3.23428			0.205244																Do not agree	182	735	24.7619	21.6799	28.0479
	3	81	761	10.6439	8.54299	13.0553	2.1009	2.41137			0.10441																3	79	735	10.7483	8.60228	13.2151
	4	36	761	4.73062	3.33493	6.4893	1.39569	1.75868			0.167342																4	36	735	4.89796	3.45371	6.71665
	5	135	761	17.7398	15.0893	20.643	2.65054	2.90322			0.32485																5	128	735	17.415	14.7405	20.3539
	6	39	761	5.12484	3.66929	6.93953	1.45554	1.81469			0.181287																6	39	735	5.30612	3.80002	7.18256
	7	33	761	4.3364	3.00347	6.03628	1.33293	1.69988			0.153396																7	33	735	4.4898	3.11041	6.24783
	Agree completely	148	761	19.4481	16.6931	22.4421	2.75499	2.99404			0.0076877																Agree completely	143	735	19.4558	16.6532	22.506
Area 10: The ideal VDB? Operational oversight etc.	Do you think that others involved, apart from the animal owner or the person who has cared for the animal, should be able to file complaints to the VDB?						0	0																			Do you think that others involved, apart from the animal owner or the person who has cared for the animal, should be able to file complaints to the VDB?
	Yes	143	799	17.8974	15.2992	20.7348	2.59814	2.83745			0.0357365																Yes	142	795	17.8616	15.2593	20.7047
	No	508	799	63.5795	60.135	66.9233	3.44444	3.34382			0.0574618																No	505	795	63.522	60.0677	66.8756
	Dont know	148	799	18.5232	15.887	21.3938	2.63613	2.87068			0.0931983																Dont know	148	795	18.6164	15.9682	21.4996
	Do you think a fee should be charged when an animal owner files a complaint concerning a veterinarian or other animal health professional?						0	0																			Do you think a fee should be charged when an animal owner files a complaint concerning a veterinarian or other animal health professional?
	Yes	443	783	56.5773	53.0224	60.0825	3.5549	3.50519			0.0945968																Yes	440	779	56.4827	52.9179	59.9982
	No	205	783	26.1814	23.1328	29.4105	3.0486	3.22914			0.134436																No	205	779	26.3158	23.2539	29.5582
	Dont know	135	783	17.2414	14.6591	20.0731	2.58231	2.83168			0.0398389																Dont know	134	779	17.2015	14.6154	20.0387
	It is my opinion that the VDB has the right competence and composition.						0	0																			It is my opinion that the VDB has the right competence and composition.
	CANT EVAL	349	794	43.9547	40.4673	47.487	3.48732	3.53236			0.157192																CANT EVAL	346	790	43.7975	40.3032	47.3382
	Do not agree	55	794	6.92695	5.26062	8.92124	1.66634	1.99429			0.0915091																Do not agree	54	790	6.83544	5.17636	8.82495
	3	60	794	7.55668	5.81577	9.62018	1.7409	2.06351			0.0382616																3	60	790	7.59494	5.84548	9.66834
	4	30	794	3.77834	2.56348	5.35008	1.21485	1.57175			0.0191308																4	30	790	3.79747	2.57654	5.37695
	5	103	794	12.9723	10.7132	15.5103	2.25911	2.53805			0.0656825																5	103	790	13.038	10.7681	15.5877
	6	68	794	8.56423	6.71165	10.731	1.85258	2.1668			0.0433632																6	68	790	8.60759	6.74596	10.7847
	7	79	794	9.94962	7.95647	12.2457	1.99315	2.29609			0.0503778																7	79	790	10	7.99717	12.3069
	Agree completely	50	794	6.29723	4.70969	8.21816	1.58754	1.92093			0.0318847																Agree completely	50	790	6.32911	4.73372	8.25934
	Have you experienced, or heard others mention, that complaints filed to the VDB have been preceded by animal health professionals reporting the animal owner to the County Administrative Board?						0	0																			Have you experienced, or heard others mention, that complaints filed to the VDB have been preceded by animal health professionals reporting the animal owner to the County Administrative Board?
	Yes	383	769	49.8049	46.2126	53.3988	3.59235	3.59385			0.131739																Yes	380	765	49.6732	46.0719	53.277
	No	386	769	50.1951	46.6012	53.7874	3.59385	3.59235			0.131739																No	385	765	50.3268	46.723	53.9281
	It has been reported that animal owners have extorted veterinarians after encountering, for example, a medical care process that became complicated. This has occurred through threats of scandalization on social media or threats of filing complaints to the VDB. Are you aware of anyone who has been affected by this?						0	0																			It has been reported that animal owners have extorted veterinarians after encountering, for example, a medical care process that became complicated. This has occurred through threats of scandalization on social media or threats of filing complaints to the VDB. Are you aware of anyone who has been affected by this?
	Yes	480	781	61.4597	57.9443	64.8882	3.5154	3.42853			0.0697057																Yes	477	777	61.39	57.8644	64.8287
	No	301	781	38.5403	35.1118	42.0557	3.42853	3.5154			0.0697057																No	300	777	38.61	35.1713	42.1356
	If an animal owner wants to obtain medical record copies for their animal, does it happen at your workplace that you hesitate or deny this?						0	0																			If an animal owner wants to obtain medical record copies for their animal, does it happen at your workplace that you hesitate or deny this?
	Yes	106	785	13.5032	11.1894	16.0949	2.31377	2.59175			0.0588825																Yes	105	781	13.4443	11.1295	16.039
	No	602	785	76.6879	73.5692	79.6046	3.11865	2.91668			0.136686																No	600	781	76.8246	73.7031	79.742
	vet ej	77	785	9.80892	7.81866	12.1068	1.99026	2.29787			0.0778032																vet ej	76	781	9.73111	7.74369	12.0284
	I believe that the introduction of operational oversight is positive as a complement to individual oversight for animals that need veterinary care in Sweden – meaning that quality and accessibility are improved.						0	0																			I believe that the introduction of operational oversight is positive as a complement to individual oversight for animals that need veterinary care in Sweden – meaning that quality and accessibility are improved.
	CANT EVAL	96	792	12.1212	9.92946	14.5993	2.19176	2.47812			0.061529																CANT EVAL	96	788	12.1827	9.98045	14.6724
	Do not agree	39	792	4.92424	3.52471	6.67041	1.39953	1.74617			0.101907																Do not agree	38	788	4.82234	3.43484	6.55923
	3	11	792	1.38889	0.695313	2.47149	0.693576	1.0826			0.0070502																3	11	788	1.39594	0.698853	2.48397
	4	19	792	2.39899	1.45039	3.72105	0.948604	1.32206			0.0121776																4	19	788	2.41117	1.45778	3.73981
	5	110	792	13.8889	11.5552	16.495	2.33365	2.60611			0.070502																5	110	788	13.9594	11.6147	16.5775
	6	89	792	11.2374	9.12227	13.6459	2.1151	2.40848			0.0570425																6	89	788	11.2944	9.16909	13.7142
	7	82	792	10.3535	8.31941	12.6881	2.03413	2.33458			0.052556																7	82	788	10.4061	8.36209	12.7517
	Agree completely	346	792	43.6869	40.1984	47.2225	3.48844	3.5356			0.15895																Agree completely	343	788	43.5279	40.0326	47.0718
	To what extent do you believe that operational oversight will lead to fewer complaints being made against veterinarians to the VDB regarding animal health and veterinary care?						0	0																			To what extent do you believe that operational oversight will lead to fewer complaints being made against veterinarians to the VDB regarding animal health and veterinary care?
	CANT EVAL	188	782	24.0409	21.0844	27.1946	2.95649	3.15366			0.004931																CANT EVAL	187	778	24.036	21.0723	27.198
	Do not agree	134	782	17.1355	14.5585	19.9631	2.57708	2.82759			0.0881005																Do not agree	134	778	17.2237	14.6344	20.064
	3	32	782	4.09207	2.81552	5.72792	1.27655	1.63585			0.0210389																3	32	778	4.11311	2.83009	5.75711
	4	32	782	4.09207	2.81552	5.72792	1.27655	1.63585			0.0210389																4	32	778	4.11311	2.83009	5.75711
	5	204	782	26.087	23.0404	29.315	3.04658	3.22808			0.00558847																5	203	778	26.0925	23.038	29.3295
	6	75	782	9.59079	7.61852	11.8737	1.97227	2.28288			0.04931																6	75	778	9.6401	7.65809	11.9339
	7	37	782	4.73146	3.35293	6.463	1.37853	1.73154			0.0243263																7	37	778	4.75578	3.37028	6.49592
	Agree completely	80	782	10.2302	8.19544	12.5703	2.03474	2.34011			0.204472																Agree completely	78	778	10.0257	8.00573	12.3543
	In Sweden, complaints about costs are primarily handled by the National Board for Consumer Disputes (ARN). Would you recommend an animal owner who is dissatisfied with a treatment, including its costs, to take the case to ARN instead of reporting it to the VDB?						0	0																			In Sweden, complaints about costs are primarily handled by the National Board for Consumer Disputes (ARN). Would you recommend an animal owner who is dissatisfied with a treatment, including its costs, to take the case to ARN instead of reporting it to the VDB?
	Känner ej till att ARN kan handlägga veterinärvårdskostnader	240	780	30.7692	27.544	34.1406	3.22522	3.37137			0.158604																Känner ej till att ARN kan handlägga veterinärvårdskostnader	240	776	30.9278	27.6891	34.3122
	Yes	402	780	51.5385	47.967	55.0983	3.5715	3.55983			0.249802																Yes	398	776	51.2887	47.7083	54.8592
	No	138	780	17.6923	15.0764	20.555	2.61591	2.86273			0.0911975																No	138	776	17.7835	15.1553	20.6591

## Sheet: Questions
	Questions / response alternatives
Area 1: About yourself	Gender:
	Other/will not specifiy
	Woman
	Man
	Number of years with clinical experience as a veterinarian:
	> 1 year
	1-10 years
	11-20 years
	> 20 years
	Which animal species are common in your practice? Dog
	Dog
	Which animal species are common in your practice? Cat
	Cat
	Which animal species are common in your practice? Horse
	Horse
	Which animal species are common in your practice? Large ruminants
	Large ruminants
	Which animal species are common in your practice? Small ruminants
	Small ruminants
	Which animal species are common in your practice? Rabbit / Marsvin
	Rabbit or marsvin
	Which animal species are common in your practice? Caged birds
	Caged birds
	Which animal species are common in your practice? Reptiles
	Reptiles
	Did you receive your veterinary education in Sweden?
	Yes
	No
Area 2: If you earlier worked in clinical practice, but later changed to other work	Have you switched to a primarily non-clinical service?
	Yes
	No, continue to the next page
	When the choice was made to change from clinical work, did you find that the VDB or the current regulatory work, contributed to this decision?
	Not at all
	2
	3
	4
	5
	6
	Very much
Area 3: Workplace and working environment	Are you employed by a company that owns more than 5 clinics?
	Yes
	No
	Goverment employee or district veterinary officer
	Do you own (with or without another person/persons) the clinic where you work?
	Yes
	No
	The size of the clinic (workplace) where you work – number of full-time positions (all staff categories)
	1-3
	4-8
	> 8
	I enjoy my job
	Do not agree
	2
	3
	4
	5
	6
	Agree completely
	I have influence over issues that interests me, e.g. treatment regimens, scheduling or pricing of veterinary care
	Do not agree
	2
	3
	4
	5
	6
	Agree completely
4	I worry about having complaints filed to the VDB
1	Do not agree
2	2
3	3
4	4
5	5
6	6
7	Agree completely
Area 4: How well do you follow and are acquinted with the work of the VDB	I request cases from the VDB annually.
	Yes
	No
	I often read cases from the VDB published in the Swedish Veterinary Journal
	Yes
	No
	I believe that the VDB investigates cases well
	CANT EVAL
	Do not agree
	3
	4
	5
	6
	7
	Agree completely
	I believe that the VDB asks for expert opinions to a reasonable degree
	CANT EVAL
	Do not agree
	3
	4
	5
	6
	7
	Agree completely
	I believe that the VDB follows expert opinions when such have been obtained
	CANT EVAL
	Do not agree
	3
	4
	5
	6
	7
	Agree completely
	I believe that the VDB evaluates according to science and established experience
	CANT EVAL
	Do not agree
	3
	4
	5
	6
	7
	Agree completely
	'Are you sometimes surprised that the VDB in one case frees and in others convicts?' I believe that the descisions from the VDB are associated with high legal certainty
	CANT EVAL
	Do not agree
	3
	4
	5
	6
	7
	Agree completely
Area 5: How does assessment from the VDB affect your work?	I believe that the VDB's positions generally influence how I investigate and treat patients in a way that is positive for the animal
	CANT EVAL
	Do not agree
	3
	4
	5
	6
	7
	Agree completely
	I believe that the VDB's positions generally influence how I investigate and treat patients in a way that is negative for the animal
	CANT EVAL
	Do not agree
	3
	4
	5
	6
	7
	Agree completely
	I believe that the VDB’s positions make me more cautious or careful in my communication with animal owners.
	CANT EVAL
	Do not agree
	3
	4
	5
	6
	7
	Agree completely
	I believe that the VDB’s positions affect how I express myself in writing, how much I write, and how much time I spend on writing clinical records.
	CANT EVAL
	Do not agree
	3
	4
	5
	6
	7
	8
	At my workplace, we discuss the VDB’s cases and clarify or adjust our routines if we find it appropriate.
	CANT EVAL
	Do not agree
	3
	4
	5
	6
	7
	Agree completely
	At my workplace, sufficient support is provided to respond to a complaint from the VDB.
	CANT EVAL
	Do not agree
	3
	4
	5
	6
	7
	Agree completely
	At my workplace, if a person has complaints filed to the VDB, that person is given time (work hours) to respond to the VDB (i.e., to do so during work hours).
	CANT EVAL
	Do not agree
	3
	4
	5
	6
	7
	Agree completely
	Are you familiar with the concept of 'defensive medicine' – when a practitioner performs more tests than directly necessary, with the underlying reason being the desire to avoid complaints?
	Yes
	No
Area 6: Questions on how animal owners previously filing complaints or creating other problems would be received at the clinic	Would you be willing to accept animals from owners who have previously filed complaints concerning you or someone at the clinic you work at?
	Yes
	No
	Dont know
	Would the clinic you work at be willing to accept animals from owners who have previously filed complaints concerning you or someone else at the clinic?
	Yes
	No
	Dont know
	I would accept owners who have filed complaints concerning me for things I consider to have been clear mistakes, but which did not affect the outcome of the case (perhaps an incorrect note that was corrected, or discharge advice that should have been written but was only given verbally).
	CANT EVAL
	Do not agree
	3
	4
	5
	6
	7
	Agree completely
	I would accept owners who have filed complaints concerning me for incidents with an unfortunate outcome (e.g., an older dog passed away, but I don’t believe my treatment or advice contributed to this), but where I still think the owner is quite reasonable.
	CANT EVAL
	Do not agree
	3
	4
	5
	6
	7
	Agree completely
	I would accept owners who I feel have caused significant problems for staff and/or other animal owners through their behavior.
	CANT EVAL
	Do not agree
	3
	4
	5
	6
	7
	Agree completely
	I would accept animals from owners who I know have posted 'cruel' or derogatory comments, or provided incorrect information, about a named veterinarian on social media.
	CANT EVAL
	Do not agree
	3
	4
	5
	6
	7
	Agree completely
Area 7a: If you yourself have had complaints filed to the VDB	How many times have you have complaints filed to the VDB? (If you have never been reported, please go to the next page).
	1-2
	3-5
	>5
	How many times have you been given a sanction by the VDB – a reprimand or a warning?
	0
	1-2
	3-5
	>5
	I felt that I received support from colleagues during and after the reports.
	Do not agree
	2
	3
	4
	5
	6
	Agree completely
	I felt that I was treated negatively by colleagues during and after the complaints.
	Do not agree
	2
	3
	4
	5
	6
	Agree completely
	I sought support from the Swedish Veterinary Association in connection with the complaints.
	Yes
	No
	If you sought support from the Swedish Veterinary Association, how useful did you find the information you received?
	Not at all
	2
	3
	4
	5
	6
	Very much
	Did you seek legal assistance in connection with having complaints filed?
	Yes
	No
	It is my belief that the reason I have been reported to the board on one or more occasions was due to a lack of routines at the workplace—issues that could have been prevented through a different organization of the workplace (e.g., better facilities, increased staffing, higher competence among the staff, greater influence over the choice of equipment).
	CANT EVAL
	Do not agree
	3
	4
	5
	6
	7
	Agree completely
Area 7b: How much your own experiences of having complaints filed have affected your work	I devote more time and care to writing clinical records
	Do not agree
	2
	3
	4
	5
	6
	Agree completely
	I avoid performing certain types of medical procedures.
	Do not agree
	2
	3
	4
	5
	6
	Agree completely
	I avoid 'difficult' animal owners as much as possible.
	Do not agree
	2
	3
	4
	5
	6
	Agree completely
	I have adopted part-time work
	Yes
	No
	I choose to let my work be influenced only where I believe the VDB has made a good and relevant assessment.
	Do not agree
	2
	3
	4
	5
	6
	Agree completely
	I worry about the workplace’s finances in connection with my case(s) with the VDB.
	Do not agree
	2
	3
	4
	5
	6
	Agree completely
	I worry about the reputation of the workplace (eg. on social media) in connection with my cases (s) with the VDB.
	Do not agree
	2
	3
	4
	5
	6
	Agree completely
	My situation has been very little affected by the investigations by the VDB
	CANT EVAL
	Do not agree
	3
	4
	5
	6
	7
	Agree completely
Area 8: The VDB - the animal owner, the animal and the medical process	Inadequate communication between veterinarian and animal owner
Rank	Not at all important
	2
	3
	4
	Very important
	The medical care process became clearly complicated when looking back on it.
	Not at all important
	2
	3
	4
	Very important
	The animal died, even though the initial prognosis was assessed as relatively good.
	Not at all important
	2
	3
	4
	Very important
	The animal owner feels that the veterinarian is investigating the wrong problem
	Not at all important
	2
	3
	4
	Very important
	The animal owner feels that the veterinarian makes an incorrect assessment or provides incorrect treatment.
	Not at all important
	2
	3
	4
	Very important
	The veterinarian does not suggest euthanasia or less costly measures, despite the animal being older and the owner wanting to reduce costs.
	Not at all important
	2
	3
	4
	Very important
	The veterinarian suggests or advocates for euthanasia, which contradicts the animal owner's perception of the animal's health status.
	Not at all important
	2
	3
	4
	Very important
	High cost of care – including cost items that the owner does not understand.
	Not at all important
	2
	3
	4
	Very important
	The animal owner has chosen to report after 'pressure' from a third party.
	Not at all important
	2
	3
	4
	Very important
	If there are rules and guidelines for how investigation and treatment should be carried out (through legislation, evidence, and proven experience), do you believe that one should be able to deviate from these without being found guilty by the VDB, based on the animal owner's wishes and financial circumstances, provided that this is justified in the medical record?
	Do not agree
	2
	3
	4
	5
	6
	Agree completely
	With this suggestion in mind, what do you think about the following example (based on the Swedish Veterinary Association’s guidelines)?" "I believe that a veterinarian who, in consultation with the owner, chooses to sedate rather than anesthetize a dog or cat for dental treatment should not be immediately found guilty by the VDB because of this.
	CANT EVAL
	Do not agree
	3
	4
	5
	6
	7
	Agree completely
Area 10: The ideal VDB? Operational oversight etc.	Do you think that others involved, apart from the animal owner or the person who has cared for the animal, should be able to file complaints to the VDB?
	Yes
	No
	Dont know
	Do you think a fee should be charged when an animal owner files a complaint concerning a veterinarian or other animal health professional?
	Yes
	No
	Dont know
	It is my opinion that the VDB has the right competence and composition.
	CANT EVAL
	Do not agree
	3
	4
	5
	6
	7
	Agree completely
	Have you experienced, or heard others mention, that complaints filed to the VDB have been preceded by animal health professionals reporting the animal owner to the County Administrative Board?
	Yes
	No
	It has been reported that animal owners have extorted veterinarians after encountering, for example, a medical care process that became complicated. This has occurred through threats of scandalization on social media or threats of filing complaints to the VDB. Are you aware of anyone who has been affected by this?
	Yes
	No
	If an animal owner wants to obtain medical record copies for their animal, does it happen at your workplace that you hesitate or deny this?
	Yes
	No
	vet ej
	I believe that the introduction of operational oversight is positive as a complement to individual oversight for animals that need veterinary care in Sweden – meaning that quality and accessibility are improved.
	CANT EVAL
	Do not agree
	3
	4
	5
	6
	7
	Agree completely
	To what extent do you believe that operational oversight will lead to fewer complaints being made against veterinarians to the VDB regarding animal health and veterinary care?
	CANT EVAL
	Do not agree
	3
	4
	5
	6
	7
	Agree completely
	In Sweden, complaints about costs are primarily handled by the National Board for Consumer Disputes (ARN). Would you recommend an animal owner who is dissatisfied with a treatment, including its costs, to take the case to ARN instead of reporting it to the VDB?
	Känner ej till att ARN kan handlägga veterinärvårdskostnader
	Yes
	No

## Sheet: Experience
			Number of years with clinical experience as a veterinarian:										Data are found in column A-G. To the right are graphs for each question. The bars show percent of a group. For the first question - if employed by a company owning > 5 clinics (Yes) 9.7% of those have changed to a primary nonclinical work situation (Yes). (Col H-I includes data that can be plotted to make confidence intervals for the graphs. )
			> 1 year	18	1034	1.74081	1.0349	2.73732
			1-10 years	317	1034	30.6576	27.8574	33.5685
			11-20 years	323	1034	31.2379	28.4214	34.1616
			> 20 years	376	1034	36.3636	33.4256	39.3796
			Variable 1	Variable 2	n	total n	%	lower 95% CI	upper 95% CI
		Area 2: If you earlier worked in clinical practice, but later changed to other work	Number of years with clinical experience as a veterinarian:	Have you switched to a primarily non-clinical service?
			< 1 year	Yes	3	16	18.75	4.04737	45.6457
				No	13	16	81.25	54.3543	95.9526
			1-10 years	Yes	59	307	19.2182	14.9638	24.0781
				No	248	307	80.7818	75.9219	85.0362
			11-20 years	Yes	50	313	15.9744	12.095	20.5122
				No	263	313	84.0256	79.4878	87.905
			> 20 years	Yes	60	364	16.4835	12.8206	20.7021
				No	304	364	83.5165	79.2979	87.1794
			Number of years with clinical experience as a veterinarian:	When the choice was made to change from clinical work, did you find that the VDB or the current regulatory work, contributed to this decision?
			< 1 year	Not at all	1	2	50	1.25791	98.7421
				5	1	2	50	1.25791	98.7421
			1 - 10 years	Not at all	27	57	47.3684	33.9848	61.0348
				2	6	57	10.5263	3.96215	21.5164
				3	4	57	7.01754	1.94504	17.004
				4	6	57	10.5263	3.96215	21.5164
				5	11	57	19.2982	10.0472	31.911
				6	1	57	1.75439	0.0444073	9.39168
				Very much	2	57	3.50877	0.427789	12.1071
			11 - 20 years	Not at all	29	49	59.1837	44.2129	73.0033
				2	5	49	10.2041	3.39717	22.2277
				3	6	49	12.2449	4.6289	24.7693
				4	3	49	6.12245	1.28084	16.8659
				5	3	49	6.12245	1.28084	16.8659
				6	1	49	2.04082	0.0516556	10.8542
				Very much	2	49	4.08163	0.498184	13.9787
			> 20 years	Not at all	46	57	80.7018	68.089	89.9528
				2	3	57	5.26316	1.09883	14.6199
				3	1	57	1.75439	0.0444073	9.39168
				4	4	57	7.01754	1.94504	17.004
				5	1	57	1.75439	0.0444073	9.39168
				6	1	57	1.75439	0.0444073	9.39168
				Very much	1	57	1.75439	0.0444073	9.39168
		Area 3: Workplace and working environment	Number of years with clinical experience as a veterinarian:	Are you employed by a company that owns more than 5 clinics?
			< 1 year	Yes	1	15	6.66667	0.168643	31.9485
				No	8	15	53.3333	26.5861	78.7333
				Goverment employee or district veterinary officer	6	15	40	16.3364	67.713
			1 - 10 years	Yes	130	304	42.7632	37.1319	48.5369
				No	118	304	38.8158	33.306	44.5458
				Goverment employee or district veterinary officer	56	304	18.4211	14.2255	23.2443
			11 - 20 years	Yes	132	305	43.2787	37.6436	49.0456
				No	139	305	45.5738	39.8875	51.3469
				Goverment employee or district veterinary officer	34	305	11.1475	7.84464	15.2282
			> 20 years	Yes	108	344	31.3953	26.5245	36.59
				No	197	344	57.2674	51.8508	62.5579
				Goverment employee or district veterinary officer	39	344	11.3372	8.18721	15.1713
			Number of years with clinical experience as a veterinarian:	Do you own (with or without another person/persons) the clinic where you work?
			< 1 year	Yes	1	14	7.14286	0.180678	33.8684
				No	13	14	92.8571	66.1316	99.8193
			1 - 10 years	Yes	26	279	9.319	6.17804	13.3561
				No	253	279	90.681	86.6439	93.822
			11 - 20 years	Yes	75	289	25.9516	20.9942	31.4095
				No	214	289	74.0484	68.5905	79.0058
			> 20 years	Yes	135	331	40.7855	35.4437	46.2937
				No	196	331	59.2145	53.7063	64.5563
			Number of years with clinical experience as a veterinarian:	The size of the clinic (workplace) where you work – number of full-time positions (all staff categories)
			< 1 year	1-3	3	14	21.4286	4.65793	50.7976
				4-8	1	14	7.14286	0.180678	33.8684
				> 8	10	14	71.4286	41.8965	91.6111
			1 - 10 years	1-3	29	274	10.5839	7.20365	14.8458
				4-8	50	274	18.2482	13.858	23.34
				> 8	195	274	71.1679	65.4124	76.4589
			11 - 20 years	1-3	46	295	15.5932	11.648	20.2459
				4-8	54	295	18.3051	14.0608	23.199
				> 8	195	295	66.1017	60.3892	71.4869
			> 20 years	1-3	105	328	32.0122	26.9937	37.3592
				4-8	60	328	18.2927	14.2593	22.9095
				> 8	163	328	49.6951	44.1558	55.24
			Number of years with clinical experience as a veterinarian:	I enjoy my job
			< 1 year	2	1	14	7.14286	0.180678	33.8684
				3	1	14	7.14286	0.180678	33.8684
				4	3	14	21.4286	4.65793	50.7976
				5	2	14	14.2857	1.77945	42.8129
				6	5	14	35.7143	12.7598	64.862
				Agree compl	2	14	14.2857	1.77945	42.8129
			1 - 10 years	Dont agree	7	283	2.4735	1.00013	5.02972
				2	14	283	4.947	2.73062	8.16099
				3	18	283	6.36042	3.81281	9.86614
				4	37	283	13.0742	9.37518	17.5682
				5	96	283	33.9223	28.4239	39.7615
				6	56	283	19.788	15.3077	24.9134
				Agree compl	55	283	19.4346	14.9894	24.5327
			11 - 20 years	Dont agree	11	299	3.67893	1.85056	6.48716
				2	6	299	2.00669	0.739894	4.31633
				3	19	299	6.35452	3.86884	9.74571
				4	36	299	12.0401	8.57697	16.2773
				5	84	299	28.0936	23.0715	33.5558
				6	61	299	20.4013	15.9799	25.4201
				Agree compl	82	299	27.4247	22.4468	32.8564
			> 20 years	Dont agree	2	329	0.607903	0.0737048	2.17859
				2	4	329	1.21581	0.332233	3.08352
				3	13	329	3.95137	2.12043	6.66218
				4	33	329	10.0304	7.00553	13.7976
				5	69	329	20.9726	16.7003	25.7763
				6	81	329	24.6201	20.06	29.6435
				Agree compl	127	329	38.6018	33.313	44.0979
			Number of years with clinical experience as a veterinarian:	I have influence over issues that interests me, e.g. treatment regimens, scheduling or pricing of veterinary care
			< 1 year	Dont agree	2	14	14.2857	1.77945	42.8129
				2	1	14	7.14286	0.180678	33.8684
				3	2	14	14.2857	1.77945	42.8129
				4	4	14	28.5714	8.38893	58.1035
				5	2	14	14.2857	1.77945	42.8129
				6	1	14	7.14286	0.180678	33.8684
				Agree compl	2	14	14.2857	1.77945	42.8129
			1 - 10 years	Dont agree	31	279	11.1111	7.67545	15.3995
				2	37	279	13.2616	9.51219	17.8134
				3	39	279	13.9785	10.1326	18.6101
				4	55	279	19.7133	15.2098	24.8729
				5	37	279	13.2616	9.51219	17.8134
				6	35	279	12.5448	8.89568	17.0129
				Agree compl	45	279	16.129	12.0145	20.9802
			11 - 20 years	Dont agree	12	294	4.08163	2.12654	7.0212
				2	24	294	8.16327	5.30028	11.9028
				3	29	294	9.86395	6.70601	13.8586
				4	47	294	15.9864	11.9889	20.6853
				5	50	294	17.0068	12.8941	21.799
				6	41	294	13.9456	10.197	18.4397
				Agree compl	91	294	30.9524	25.7137	36.5799
			> 20 years	Dont agree	14	327	4.28135	2.36011	7.0791
				2	15	327	4.58716	2.5898	7.45304
				3	27	327	8.25688	5.51175	11.786
				4	44	327	13.4557	9.94996	17.6398
				5	43	327	13.1498	9.68262	17.3015
				6	34	327	10.3976	7.30873	14.2258
				Agree compl	150	327	45.8716	40.3768	51.4418
			Number of years with clinical experience as a veterinarian:	I worry about having complaints filed to the VDB
			< 1 year	2	2	14	14.2857	1.77945	42.8129
				3	1	14	7.14286	0.180678	33.8684
				5	3	14	21.4286	4.65793	50.7976
				6	4	14	28.5714	8.38893	58.1035
				Agree compl	4	14	28.5714	8.38893	58.1035
			1 - 10 years	Dont agree	13	278	4.67626	2.51308	7.8638
				2	22	278	7.91367	5.02576	11.7364
				3	38	278	13.6691	9.85793	18.2759
				4	42	278	15.1079	11.1105	19.868
				5	53	278	19.0647	14.6192	24.1834
				6	29	278	10.4317	7.0983	14.6373
				Agree compl	81	278	29.1367	23.8634	34.8611
			11 - 20 years	Dont agree	34	295	11.5254	8.11512	15.7319
				2	48	295	16.2712	12.2474	20.9878
				3	48	295	16.2712	12.2474	20.9878
				4	44	295	14.9153	11.0513	19.5012
				5	41	295	13.8983	10.1617	18.3789
				6	31	295	10.5085	7.25243	14.5836
				Agree compl	49	295	16.6102	12.5481	21.3579
			> 20 years	Dont agree	90	333	27.027	22.3301	32.1379
				2	67	333	20.1201	15.9467	24.8341
				3	50	333	15.015	11.3543	19.3119
				4	44	333	13.2132	9.76747	17.3296
				5	39	333	11.7117	8.46212	15.6611
				6	14	333	4.2042	2.31724	6.95339
				Agree compl	29	333	8.70871	5.90994	12.2676
		Area 4: How well do you follow and are acquinted with the work of the VDB	Number of years with clinical experience as a veterinarian:	I request cases from the VDB annually.
			< 1 year	Yes	1	15	6.66667	0.168643	31.9485
				No	14	15	93.3333	68.0515	99.8314
			1 - 10 years	Yes	3	289	1.03806	0.214587	3.00352
				No	286	289	98.9619	96.9965	99.7854
			11 - 20 years	Yes	21	297	7.07071	4.42987	10.6054
				No	276	297	92.9293	89.3946	95.5701
			> 20 years	Yes	5	336	1.4881	0.4849	3.43837
				No	331	336	98.5119	96.5616	99.5151
			Number of years with clinical experience as a veterinarian:	I often read cases from the VDB published in the Swedish Veterinary Journal	177	288	61.4583	55.5692	67.1091
			< 1 year	Yes	9	15	60	32.287	83.6636
				No	6	15	40	16.3364	67.713
			1 - 10 years	Yes	177	288	61.4583	55.5692	67.1091
				No	111	288	38.5417	32.8909	44.4308
			11 - 20 years	Yes	253	296	85.473	80.9351	89.2831
				No	43	296	14.527	10.7169	19.0649
			> 20 years	Yes	285	334	85.3293	81.0725	88.9454
				No	49	334	14.6707	11.0546	18.9275
			Number of years with clinical experience as a veterinarian:	I believe that the VDB investigates cases well
			< 1 year	CANT EVAL	9	15	60	32.287	83.6636
				4	1	15	6.66667	0.168643	31.9485
				5	1	15	6.66667	0.168643	31.9485
				6	1	15	6.66667	0.168643	31.9485
				7	2	15	13.3333	1.65759	40.4603
				8	1	15	6.66667	0.168643	31.9485
			1 - 10 years	CANT EVAL	133	290	45.8621	40.0229	51.7866
				Dont agree	12	290	4.13793	2.15612	7.11652
				3	18	290	6.2069	3.71974	9.63238
				4	18	290	6.2069	3.71974	9.63238
				5	46	290	15.8621	11.8531	20.585
				6	31	290	10.6897	7.37953	14.8291
				7	16	290	5.51724	3.18611	8.8052
				Agree compl	16	290	5.51724	3.18611	8.8052
			11 - 20 years	CANT EVAL	88	297	29.6296	24.4945	35.1765
				Dont agree	28	297	9.42761	6.35627	13.337
				3	16	297	5.38721	3.11025	8.60123
				4	24	297	8.08081	5.24602	11.7851
				5	67	297	22.5589	17.9319	27.7426
				6	25	297	8.41751	5.5214	12.1751
				7	35	297	11.7845	8.34716	16.0069
				Agree compl	14	297	4.7138	2.60071	7.78256
			> 20 years	CANT EVAL	95	337	28.1899	23.4482	33.3196
				Dont agree	13	337	3.85757	2.06971	6.50623
				3	14	337	4.1543	2.28951	6.87204
				4	19	337	5.63798	3.4282	8.66462
				5	74	337	21.9585	17.6538	26.7636
				6	49	337	14.5401	10.9543	18.7632
				7	36	337	10.6825	7.59482	14.4816
				Agree compl	37	337	10.9792	7.84914	14.8149
			Number of years with clinical experience as a veterinarian:	I believe that the VDB asks for expert opinions to a reasonable degree
			< 1 year	CANT EVAL	9	15	60	32.287	83.6636
				3	1	15	6.66667	0.168643	31.9485
				5	2	15	13.3333	1.65759	40.4603
				6	1	15	6.66667	0.168643	31.9485
				7	2	15	13.3333	1.65759	40.4603
			1 - 10 years	CANT EVAL	185	288	64.2361	58.4026	69.7733
				Dont agree	8	288	2.77778	1.20672	5.39975
				3	10	288	3.47222	1.67739	6.29268
				4	17	288	5.90278	3.47583	9.28289
				5	32	288	11.1111	7.72525	15.3225
				6	18	288	6.25	3.74586	9.69803
				7	10	288	3.47222	1.67739	6.29268
				Agree compl	8	288	2.77778	1.20672	5.39975
			11 - 20 years	CANT EVAL	147	292	50.3425	44.4583	56.2196
				Dont agree	19	292	6.50685	3.96267	9.97497
				3	13	292	4.45205	2.39151	7.49283
				4	20	292	6.84932	4.23363	10.3802
				5	43	292	14.726	10.8667	19.319
				6	13	292	4.45205	2.39151	7.49283
				7	26	292	8.90411	5.899	12.7743
				Agree compl	11	292	3.76712	1.89528	6.64033
			> 20 years	CANT EVAL	165	325	50.7692	45.1945	56.3298
				Dont agree	8	325	2.46154	1.06857	4.79242
				3	15	325	4.61538	2.60588	7.4982
				4	14	325	4.30769	2.37476	7.12202
				5	40	325	12.3077	8.94022	16.3807
				6	28	325	8.61538	5.80119	12.2109
				7	23	325	7.07692	4.53876	10.4298
				Agree compl	32	325	9.84615	6.83265	13.6151
			Number of years with clinical experience as a veterinarian:	I believe that the VDB follows expert opinions when such have been obtained
			< 1 year	CANT EVAL	10	15	66.6667	38.3804	88.1759
				5	1	15	6.66667	0.168643	31.9485
				6	1	15	6.66667	0.168643	31.9485
				7	2	15	13.3333	1.65759	40.4603
				Agree compl	1	15	6.66667	0.168643	31.9485
			1 - 10 years	CANT EVAL	206	287	71.777	66.1885	76.9095
				Dont agree	2	287	0.696864	0.0845052	2.4945
				3	5	287	1.74216	0.568034	4.01857
				4	5	287	1.74216	0.568034	4.01857
				5	20	287	6.96864	4.30829	10.5575
				6	20	287	6.96864	4.30829	10.5575
				7	16	287	5.57491	3.21976	8.8956
			1 - 10 years	Agree compl	13	287	4.52962	2.43355	7.62124
			11 - 20 years	CANT EVAL	171	295	57.9661	52.1074	63.6632
				Dont agree	14	295	4.74576	2.61851	7.83446
				3	8	295	2.71186	1.17791	5.27332
				4	7	295	2.37288	0.959223	4.82772
				5	36	295	12.2034	8.69534	16.4926
				6	16	295	5.42373	3.13155	8.65854
				7	22	295	7.45763	4.73243	11.0734
				Agree compl	21	295	7.11864	4.46028	10.6759
			> 20 years	CANT EVAL	179	331	54.0785	48.543	59.5405
				Dont agree	4	331	1.20846	0.330219	3.06507
				3	8	331	2.41692	1.0491	4.70657
				4	5	331	1.51057	0.492251	3.48978
				5	35	331	10.574	7.47644	14.3984
				6	34	331	10.2719	7.21907	14.0576
				7	33	331	9.96979	6.96257	13.716
				Agree compl	33	331	9.96979	6.96257	13.716
			Number of years with clinical experience as a veterinarian:	I believe that the VDB evaluates according to science and established experience
			< 1 year	CANT EVAL	7	15	46.6667	21.2667	73.4139
				4	1	15	6.66667	0.168643	31.9485
				5	1	15	6.66667	0.168643	31.9485
				6	2	15	13.3333	1.65759	40.4603
				7	3	15	20	4.3312	48.0891
				Agree compl	1	15	6.66667	0.168643	31.9485
			1 - 10 years	CANT EVAL	140	288	48.6111	42.7055	54.5456
				Dont agree	7	288	2.43056	0.982669	4.94353
				3	13	288	4.51389	2.42503	7.59521
				4	14	288	4.86111	2.68276	8.02169
				5	43	288	14.9306	11.0208	19.5798
				6	29	288	10.0694	6.84793	14.1407
				7	20	288	6.94444	4.29315	10.5216
				Agree compl	22	288	7.63889	4.84896	11.3371
			11 - 20 years	CANT EVAL	82	293	27.9863	22.9212	33.503
				Dont agree	24	293	8.19113	5.31862	11.9426
				3	12	293	4.09556	2.13386	7.04479
				4	19	293	6.48464	3.94899	9.94156
				5	59	293	20.1365	15.6968	25.1916
				6	37	293	12.628	9.04934	16.9838
				7	34	293	11.6041	8.17147	15.8367
				Agree compl	26	293	8.87372	5.87858	12.7316
			> 20 years	CANT EVAL	87	329	26.4438	21.7572	31.5601
				Dont agree	13	329	3.95137	2.12043	6.66218
				3	19	329	5.77508	3.51242	8.87181
				4	15	329	4.55927	2.57392	7.40841
				5	61	329	18.541	14.4895	23.1695
				6	40	329	12.1581	8.82967	16.1861
				7	50	329	15.1976	11.4951	19.5406
				Agree compl	44	329	13.3739	9.88838	17.5352
			Number of years with clinical experience as a veterinarian:	'Are you sometimes surprised that the VDB in one case frees and in others convicts?' I believe that the descisions from the VDB are associated with high legal certainty
			< 1 year	CANT EVAL	10	15	66.6667	38.3804	88.1759
				6	2	15	13.3333	1.65759	40.4603
				7	2	15	13.3333	1.65759	40.4603
				Agree compl	1	15	6.66667	0.168643	31.9485
			1 - 10 years	CANT EVAL	122	288	42.3611	36.5855	48.2956
				Dont agree	22	288	7.63889	4.84896	11.3371
				3	26	288	9.02778	5.98214	12.9478
				4	20	288	6.94444	4.29315	10.5216
				5	37	288	12.8472	9.20938	17.2711
				6	31	288	10.7639	7.43162	14.9297
				7	13	288	4.51389	2.42503	7.59521
				Agree compl	17	288	5.90278	3.47583	9.28289
			11 - 20 years	CANT EVAL	85	294	28.9116	23.7952	34.4587
				Dont agree	39	294	13.2653	9.60579	17.6852
				3	24	294	8.16327	5.30028	11.9028
				4	23	294	7.82313	5.02365	11.5074
				5	55	294	18.7075	14.4151	23.6432
				6	25	294	8.5034	5.57853	12.2968
				7	29	294	9.86395	6.70601	13.8586
				Agree compl	14	294	4.7619	2.6275	7.86067
			> 20 years	CANT EVAL	89	333	26.7267	22.0492	31.8236
				Dont agree	27	333	8.10811	5.41115	11.5777
				3	19	333	5.70571	3.4698	8.76699
				4	19	333	5.70571	3.4698	8.76699
				5	73	333	21.9219	17.5953	26.7558
				6	38	333	11.4114	8.20315	15.3254
				7	39	333	11.7117	8.46212	15.6611
				Agree compl	29	333	8.70871	5.90994	12.2676
		Area 5: How does assessment from the VDB affect your work?	Number of years with clinical experience as a veterinarian:	I believe that the VDB's positions generally influence how I investigate and treat patients in a way that is positive for the animal
			< 1 year	CANT EVAL	6	15	40	16.3364	67.713
				Dont agree	2	15	13.3333	1.65759	40.4603
				3	1	15	6.66667	0.168643	31.9485
				4	3	15	20	4.3312	48.0891
				5	2	15	13.3333	1.65759	40.4603
				6	1	15	6.66667	0.168643	31.9485
			1 - 10 years	CANT EVAL	71	258	27.5194	22.1625	33.401
				Dont agree	41	258	15.8915	11.6518	20.9348
				3	25	258	9.68992	6.3694	13.9715
				4	30	258	11.6279	7.98437	16.182
				5	59	258	22.8682	17.888	28.4834
				6	16	258	6.20155	3.58593	9.87574
				7	10	258	3.87597	1.87406	7.01235
				Agree compl	6	258	2.32558	0.85812	4.99282
			11 - 20 years	CANT EVAL	28	278	10.0719	6.79765	14.2272
				Dont agree	70	278	25.1799	20.1867	30.7106
				3	35	278	12.5899	8.92828	17.0725
				4	27	278	9.71223	6.49839	13.8158
				5	75	278	26.9784	21.8515	32.6036
				6	22	278	7.91367	5.02576	11.7364
				7	10	278	3.59712	1.7382	6.51558
				Agree compl	11	278	3.95683	1.99151	6.96945
			> 20 years	CANT EVAL	30	307	9.77199	6.69064	13.6558
				Dont agree	76	307	24.7557	20.0293	29.9766
				3	40	307	13.0293	9.474	17.3171
				4	20	307	6.51466	4.02439	9.88227
				5	76	307	24.7557	20.0293	29.9766
				6	31	307	10.0977	6.96457	14.0262
				7	17	307	5.53746	3.2585	8.71816
				Agree compl	17	307	5.53746	3.2585	8.71816
			Number of years with clinical experience as a veterinarian:	I believe that the VDB's positions generally influence how I investigate and treat patients in a way that is negative for the animal
			< 1 year	CANT EVAL	6	15	40	16.3364	67.713
				Dont agree	4	15	26.6667	7.78715	55.1003
				3	1	15	6.66667	0.168643	31.9485
				4	2	15	13.3333	1.65759	40.4603
				5	2	15	13.3333	1.65759	40.4603
			1 - 10 years	CANT EVAL	65	256	25.3906	20.1765	31.1843
				Dont agree	55	256	21.4844	16.6144	27.0277
				3	24	256	9.375	6.0994	13.6278
				4	23	256	8.98438	5.78073	13.1758
				5	60	256	23.4375	18.3878	29.1136
				6	16	256	6.25	3.61428	9.95135
				7	7	256	2.73438	1.10628	5.55246
				Agree compl	6	256	2.34375	0.864862	5.03129
			11 - 20 years	CANT EVAL	37	272	13.6029	9.76184	18.2593
				Dont agree	92	272	33.8235	28.2211	39.783
				3	29	272	10.6618	7.25751	14.9523
				4	24	272	8.82353	5.73531	12.8441
				5	54	272	19.8529	15.2803	25.0957
				6	12	272	4.41176	2.30009	7.5796
				7	8	272	2.94118	1.27817	5.71282
				Agree compl	16	272	5.88235	3.3993	9.37698
			> 20 years	CANT EVAL	35	297	11.7845	8.34716	16.0069
				Dont agree	129	297	43.4343	37.7193	49.2817
				3	27	297	9.09091	6.0766	12.951
				4	13	297	4.3771	2.3509	7.36868
				5	66	297	22.2222	17.6238	27.3843
				6	11	297	3.7037	1.86312	6.5302
				7	10	297	3.367	1.62619	6.10472
				Agree compl	6	297	2.0202	0.7449	4.34504
			Number of years with clinical experience as a veterinarian:	I believe that the VDB’s positions make me more cautious or careful in my communication with animal owners.
			< 1 year	CANT EVAL	2	15	13.3333	1.65759	40.4603
				Dont agree	1	15	6.66667	0.168643	31.9485
				4	1	15	6.66667	0.168643	31.9485
				5	3	15	20	4.3312	48.0891
				6	2	15	13.3333	1.65759	40.4603
				7	3	15	20	4.3312	48.0891
				Agree compl	3	15	20	4.3312	48.0891
			1 - 10 years	CANT EVAL	27	258	10.4651	7.01066	14.8602
				Dont agree	13	258	5.03876	2.70987	8.46231
				3	4	258	1.55039	0.424002	3.92181
				4	4	258	1.55039	0.424002	3.92181
				5	46	258	17.8295	13.359	23.0561
				6	39	258	15.1163	10.9752	20.0801
				7	44	258	17.0543	12.6735	22.2101
				Agree compl	81	258	31.3953	25.7817	37.4426
			11 - 20 years	CANT EVAL	13	274	4.74453	2.55012	7.97664
				Dont agree	18	274	6.56934	3.93955	10.1839
				3	6	274	2.18978	0.807752	4.70505
				4	8	274	2.91971	1.26878	5.67171
				5	74	274	27.0073	21.8419	32.6777
				6	41	274	14.9635	10.957	19.7474
				7	44	274	16.0584	11.917	20.9517
				Agree compl	70	274	25.5474	20.4905	31.1418
			> 20 years	CANT EVAL	13	303	4.29043	2.30394	7.22502
				Dont agree	45	303	14.8515	11.0436	19.3633
				3	19	303	6.27063	3.8172	9.61938
				4	11	303	3.63036	1.82595	6.40276
				5	98	303	32.3432	27.1067	37.9291
				6	34	303	11.2211	7.89728	15.3263
				7	31	303	10.231	7.05795	14.2072
				Agree compl	52	303	17.1617	13.0908	21.8884
			Number of years with clinical experience as a veterinarian:	I believe that the VDB’s positions affect how I express myself in writing, how much I write, and how much time I spend on writing clinical records.
			< 1 year	CANT EVAL	2	15	13.3333	1.65759	40.4603
				4	1	15	6.66667	0.168643	31.9485
				5	5	15	33.3333	11.8241	61.6196
				6	1	15	6.66667	0.168643	31.9485
				7	2	15	13.3333	1.65759	40.4603
				Agree compl	4	15	26.6667	7.78715	55.1003
			1 - 10 years	CANT EVAL	18	257	7.00389	4.20349	10.8435
				Dont agree	4	257	1.55642	0.425658	3.93689
				3	4	257	1.55642	0.425658	3.93689
				4	4	257	1.55642	0.425658	3.93689
				5	43	257	16.7315	12.3812	21.868
				6	35	257	13.6187	9.67262	18.4282
				7	48	257	18.677	14.1039	23.9888
				Agree compl	101	257	39.2996	33.2881	45.5609
			11 - 20 years	CANT EVAL	10	272	3.67647	1.77684	6.65706
				Dont agree	14	272	5.14706	2.84217	8.48517
				3	4	272	1.47059	0.402101	3.72228
				4	6	272	2.20588	0.813722	4.7392
				5	66	272	24.2647	19.2917	29.8079
				6	36	272	13.2353	9.4449	17.8497
				7	51	272	18.75	14.2909	23.9045
				Agree compl	85	272	31.25	25.7891	37.125
			> 20 years	CANT EVAL	7	304	2.30263	0.930674	4.68655
				Dont agree	45	304	14.8026	11.0065	19.3013
				3	24	304	7.89474	5.12364	11.5191
				4	11	304	3.61842	1.81989	6.382
				5	77	304	25.3289	20.5374	30.6085
				6	46	304	15.1316	11.2961	19.6627
				7	36	304	11.8421	8.43346	16.016
				Agree compl	58	304	19.0789	14.818	23.9542
			Number of years with clinical experience as a veterinarian:	At my workplace, we discuss the VDB’s cases and clarify or adjust our routines if we find it appropriate.
			< 1 year	CANT EVAL	4	15	26.6667	7.78715	55.1003
				Dont agree	5	15	33.3333	11.8241	61.6196
				3	4	15	26.6667	7.78715	55.1003
				5	1	15	6.66667	0.168643	31.9485
				7	1	15	6.66667	0.168643	31.9485
			1 - 10 years	CANT EVAL	37	257	14.3969	10.3436	19.2941
				Dont agree	109	257	42.4125	36.2945	48.7075
				3	32	257	12.4514	8.67484	17.1209
				4	13	257	5.05837	2.72052	8.49464
				5	38	257	14.786	10.6807	19.7255
				6	15	257	5.83658	3.30313	9.44391
				7	7	257	2.72374	1.10195	5.53117
				Agree compl	6	257	2.33463	0.861478	5.01198
			11 - 20 years	CANT EVAL	25	273	9.15751	6.01413	13.2213
				Dont agree	81	273	29.6703	24.3156	35.4727
				3	45	273	16.4835	12.2845	21.4274
				4	17	273	6.22711	3.66902	9.78317
				5	62	273	22.7106	17.8781	28.1462
				6	14	273	5.12821	2.83165	8.45464
				7	13	273	4.7619	2.55955	8.00535
				Agree compl	16	273	5.86081	3.38671	9.34327
			> 20 years	CANT EVAL	50	303	16.5017	12.5028	21.1699
				Dont agree	80	303	26.4026	21.5265	31.7468
				3	38	303	12.5413	9.0299	16.8054
				4	24	303	7.92079	5.14077	11.5564
				5	58	303	19.1419	14.8681	24.0308
				6	21	303	6.93069	4.3411	10.3994
				7	10	303	3.30033	1.59377	5.98552
				Agree compl	22	303	7.26073	4.60593	10.7867
			Number of years with clinical experience as a veterinarian:	At my workplace, sufficient support is provided to respond to a complaint from the VDB.
			< 1 year	CANT EVAL	10	15	66.6667	38.3804	88.1759
				Dont agree	1	15	6.66667	0.168643	31.9485
				5	1	15	6.66667	0.168643	31.9485
				6	1	15	6.66667	0.168643	31.9485
				7	1	15	6.66667	0.168643	31.9485
				Agree compl	1	15	6.66667	0.168643	31.9485
			1 - 10 years	CANT EVAL	106	257	41.2451	35.1642	47.5304
				Dont agree	29	257	11.284	7.68865	15.8025
				3	16	257	6.22568	3.60005	9.9134
				4	10	257	3.89105	1.88142	7.03919
				5	25	257	9.72763	6.39458	14.0246
				6	24	257	9.33852	6.07529	13.5761
				7	13	257	5.05837	2.72052	8.49464
				Agree compl	34	257	13.2296	9.33882	17.9936
			11 - 20 years	CANT EVAL	94	271	34.6863	29.0303	40.6815
				Dont agree	23	271	8.48708	5.45615	12.4626
				3	10	271	3.69004	1.78345	6.68124
				4	11	271	4.05904	2.04339	7.14655
				5	22	271	8.11808	5.15739	12.033
				6	14	271	5.16605	2.85276	8.51592
				7	27	271	9.9631	6.66894	14.1643
				Agree compl	70	271	25.8303	20.7245	31.4732
			> 20 years	CANT EVAL	125	299	41.806	36.1539	47.6222
				Dont agree	37	299	12.3746	8.8645	16.6514
				3	8	299	2.67559	1.16205	5.2037
				4	6	299	2.00669	0.739894	4.31633
				5	25	299	8.3612	5.48396	12.0954
				6	16	299	5.35117	3.08923	8.54468
				7	32	299	10.7023	7.43643	14.7718
				Agree compl	50	299	16.7224	12.6737	21.445
			Number of years with clinical experience as a veterinarian:	At my workplace, if a person has complaints filed to the VDB, that person is given time (work hours) to respond to the VDB (i.e., to do so during work hours).
			< 1 year	CANT EVAL	9	15	60	32.287	83.6636
				Dont agree	2	15	13.3333	1.65759	40.4603
				6	1	15	6.66667	0.168643	31.9485
				7	1	15	6.66667	0.168643	31.9485
				Agree compl	2	15	13.3333	1.65759	40.4603
			1 - 10 years	CANT EVAL	107	258	41.4729	35.3963	47.7477
				Dont agree	56	258	21.7054	16.8326	27.2411
				3	11	258	4.26357	2.14728	7.5005
				4	7	258	2.71318	1.09765	5.51004
				5	18	258	6.97674	4.18699	10.8023
				6	8	258	3.10078	1.34801	6.01811
				7	18	258	6.97674	4.18699	10.8023
				Agree compl	33	258	12.7907	8.97063	17.4917
			11 - 20 years	CANT EVAL	114	273	41.7582	35.843	47.8544
				Dont agree	45	273	16.4835	12.2845	21.4274
				3	10	273	3.663	1.77028	6.63306
				4	5	273	1.8315	0.597292	4.22212
				5	22	273	8.05861	5.11908	11.9467
				6	10	273	3.663	1.77028	6.63306
				7	11	273	4.0293	2.0283	7.09504
				Agree compl	56	273	20.5128	15.8832	25.7952
			> 20 years	CANT EVAL	142	306	46.4052	40.7128	52.1679
				Dont agree	46	306	15.0327	11.2208	19.5377
				3	7	306	2.28758	0.924559	4.65629
				4	1	306	0.326797	0.00827345	1.80726
				5	32	306	10.4575	7.26361	14.4415
				6	16	306	5.22876	3.01787	8.35246
				7	15	306	4.90196	2.7692	7.95624
				Agree compl	47	306	15.3595	11.509	19.8962
			Number of years with clinical experience as a veterinarian:	Are you familiar with the concept of 'defensive medicine' – when a practitioner performs more tests than directly necessary, with the underlying reason being the desire to avoid complaints?
			< 1 year	Yes	9	15	60	32.287	83.6636
				No	6	15	40	16.3364	67.713
			1 - 10 years	Yes	164	265	61.8868	55.744	67.7605
				No	101	265	38.1132	32.2395	44.256
			11 - 20 years	Yes	200	276	72.4638	66.7897	77.6482
				No	76	276	27.5362	22.3518	33.2103
			> 20 years	Yes	206	311	66.2379	60.6856	71.4775
				No	105	311	33.7621	28.5225	39.3144
		Area 6: Questions on how animal owners previously filing complaints or creating other problems would be received at the clinic	Number of years with clinical experience as a veterinarian:	Would you be willing to accept animals from owners who have previously filed complaints concerning you or someone at the clinic you work at?
			< 1 year	Yes	3	14	21.4286	4.65793	50.7976
				No	6	14	42.8571	17.6611	71.1391
				Dont know	5	14	35.7143	12.7598	64.862
			1 - 10 years	Yes	26	265	9.81132	6.50966	14.0449
				No	178	265	67.1698	61.1586	72.7918
				Dont know	61	265	23.0189	18.0892	28.563
			11 - 20 years	Yes	36	282	12.766	9.10369	17.2332
				No	184	282	65.2482	59.3753	70.7968
				Dont know	62	282	21.9858	17.2919	27.279
			> 20 years	Yes	57	300	19	14.7197	23.9045
				No	172	300	57.3333	51.5206	62.9997
				Dont know	71	300	23.6667	18.9716	28.8902
			Number of years with clinical experience as a veterinarian:	Would the clinic you work at be willing to accept animals from owners who have previously filed complaints concerning you or someone else at the clinic?
			< 1 year	Yes	7	14	50	23.0361	76.9639
				No	1	14	7.14286	0.180678	33.8684
				Dont know	6	14	42.8571	17.6611	71.1391
			1 - 10 years	Yes	98	255	38.4314	32.4307	44.7043
				No	45	255	17.6471	13.1727	22.8912
				Dont know	112	255	43.9216	37.7364	50.2497
			11 - 20 years	Yes	89	273	32.6007	27.0732	38.5109
				No	85	273	31.1355	25.6912	36.995
				Dont know	99	273	36.2637	30.5546	42.2747
			> 20 years	Yes	94	298	31.5436	26.3068	37.152
				No	95	298	31.8792	26.6242	37.499
				Dont know	109	298	36.5772	31.0987	42.3255
			Number of years with clinical experience as a veterinarian:	I would accept owners who have filed complaints concerning me for things I consider to have been clear mistakes, but which did not affect the outcome of the case (perhaps an incorrect note that was corrected, or discharge advice that should have been written but was only given verbally).
			< 1 year	CANT EVAL	2	14	14.2857	1.77945	42.8129
				Dont agree	1	14	7.14286	0.180678	33.8684
				3	1	14	7.14286	0.180678	33.8684
				4	2	14	14.2857	1.77945	42.8129
				5	1	14	7.14286	0.180678	33.8684
				6	5	14	35.7143	12.7598	64.862
				Agree compl	2	14	14.2857	1.77945	42.8129
			1 - 10 years	CANT EVAL	30	257	11.6732	8.016	16.2433
				Dont agree	100	257	38.9105	32.9141	45.1658
				3	24	257	9.33852	6.07529	13.5761
				4	15	257	5.83658	3.30313	9.44391
				5	44	257	17.1206	12.724	22.2938
				6	19	257	7.393	4.50952	11.3045
				7	10	257	3.89105	1.88142	7.03919
				Agree compl	15	257	5.83658	3.30313	9.44391
			11 - 20 years	CANT EVAL	31	277	11.1913	7.73183	15.508
				Dont agree	138	277	49.8195	43.7804	55.8625
				3	31	277	11.1913	7.73183	15.508
				4	5	277	1.80505	0.588629	4.16189
				5	27	277	9.74729	6.52222	13.8645
				6	11	277	3.97112	1.99876	6.99421
				7	12	277	4.33213	2.25821	7.44503
				Agree compl	22	277	7.94224	5.04415	11.7779
			> 20 years	CANT EVAL	64	296	21.6216	17.068	26.7533
				Dont agree	113	296	38.1757	32.6154	43.9752
				3	19	296	6.41892	3.90851	9.84266
				4	2	296	0.675676	0.0819325	2.41933
				5	48	296	16.2162	12.2051	20.919
				6	12	296	4.05405	2.11205	6.97448
				7	13	296	4.39189	2.35891	7.39318
				Agree compl	25	296	8.44595	5.54031	12.2154
			Number of years with clinical experience as a veterinarian:	I would accept owners who have filed complaints concerning me for incidents with an unfortunate outcome (e.g., an older dog passed away, but I don’t believe my treatment or advice contributed to this), but where I still think the owner is quite reasonable.
			< 1 year	CANT EVAL	3	14	21.4286	4.65793	50.7976
				3	1	14	7.14286	0.180678	33.8684
				4	2	14	14.2857	1.77945	42.8129
				5	2	14	14.2857	1.77945	42.8129
				7	3	14	21.4286	4.65793	50.7976
				Agree compl	3	14	21.4286	4.65793	50.7976
			1 - 10 years	CANT EVAL	23	256	8.98438	5.78073	13.1758
				Dont agree	92	256	35.9375	30.0581	42.1468
				3	31	256	12.1094	8.37796	16.7462
			1 - 10 years	4	17	256	6.64062	3.91568	10.4196
				5	55	256	21.4844	16.6144	27.0277
				6	16	256	6.25	3.61428	9.95135
				7	6	256	2.34375	0.864862	5.03129
				Agree compl	16	256	6.25	3.61428	9.95135
			11 - 20 years	CANT EVAL	24	277	8.66426	5.63028	12.6174
				Dont agree	122	277	44.0433	38.1082	50.1073
				3	20	277	7.22022	4.46581	10.931
				4	11	277	3.97112	1.99876	6.99421
				5	56	277	20.2166	15.6479	25.4351
				6	13	277	4.69314	2.52224	7.89171
				7	12	277	4.33213	2.25821	7.44503
				Agree compl	19	277	6.85921	4.1799	10.5045
			> 20 years	CANT EVAL	42	292	14.3836	10.5671	18.9412
				Dont agree	99	292	33.9041	28.4913	39.6475
				3	19	292	6.50685	3.96267	9.97497
				4	13	292	4.45205	2.39151	7.49283
				5	53	292	18.1507	13.9017	23.0594
				6	19	292	6.50685	3.96267	9.97497
				7	20	292	6.84932	4.23363	10.3802
				Agree compl	27	292	9.24658	6.18219	13.1679
			Number of years with clinical experience as a veterinarian:	I would accept owners who I feel have caused significant problems for staff and/or other animal owners through their behavior.
			< 1 year	CANT EVAL	1	14	7.14286	0.180678	33.8684
				Dont agree	9	14	64.2857	35.138	87.2402
				3	2	14	14.2857	1.77945	42.8129
				6	2	14	14.2857	1.77945	42.8129
			1 - 10 years	CANT EVAL	9	256	3.51562	1.61994	6.56862
				Dont agree	197	256	76.9531	71.3024	81.9681
				3	25	256	9.76562	6.41996	14.078
				4	10	256	3.90625	1.88883	7.06623
				5	14	256	5.46875	3.02172	9.00548
				Agree compl	1	256	0.390625	0.00988928	2.15709
			11 - 20 years	CANT EVAL	6	277	2.16606	0.798959	4.65475
				Dont agree	215	277	77.6173	72.2459	82.3873
				3	23	277	8.30325	5.3363	12.1985
				4	13	277	4.69314	2.52224	7.89171
				5	15	277	5.41516	3.06215	8.77429
				6	2	277	0.722022	0.0875601	2.58371
				7	1	277	0.361011	0.00913959	1.9949
				Agree compl	2	277	0.722022	0.0875601	2.58371
			> 20 years	CANT EVAL	18	294	6.12245	3.66856	9.50372
				Dont agree	221	294	75.1701	69.8223	80.0026
				3	21	294	7.14286	4.47564	10.7116
				4	6	294	2.04082	0.752538	4.38885
				5	16	294	5.44218	3.14231	8.68748				all with cc							all with information on this variable
				6	3	294	1.02041	0.210929	2.95294		1 - 10 years		0.927445	0.927445						1-10 år	317	1034
				7	4	294	1.36054	0.371914	3.4467		11 - 20 years		0.910217	0.910217						11-20 år	323	1034
				Agree compl	5	294	1.70068	0.554454	3.92398		> 20 years		0.037234	0.781915						mer än 20 år	376	1034
			Number of years with clinical experience as a veterinarian:	I would accept animals from owners who I know have posted 'cruel' or derogatory comments, or provided incorrect information, about a named veterinarian on social media.							< 1 year		0.777778	0						mindre än 1 år	18	1034
			< 1 year	CANT EVAL	1	14	7.14286	0.180678	33.8684
				Dont agree	9	14	64.2857	35.138	87.2402
				3	2	14	14.2857	1.77945	42.8129
				5	1	14	7.14286	0.180678	33.8684
				6	1	14	7.14286	0.180678	33.8684
			1 - 10 years	CANT EVAL	13	257	5.05837	2.72052	8.49464
				Dont agree	148	257	57.5875	51.2925	63.7055
				3	55	257	21.4008	16.548	26.9263
				4	8	257	3.11284	1.35329	6.04117
				5	27	257	10.5058	7.0384	14.9166
				6	2	257	0.77821	0.0943842	2.78273
				7	3	257	1.16732	0.241378	3.3733
				Agree compl	1	257	0.389105	0.0098508	2.14877
			11 - 20 years	CANT EVAL	17	278	6.11511	3.60228	9.61053
				Dont agree	153	278	55.036	48.9813	60.9821
				3	42	278	15.1079	11.1105	19.868
				4	14	278	5.03597	2.78022	8.30522
				5	41	278	14.7482	10.796	19.4712
				6	3	278	1.07914	0.223099	3.12113
				7	4	278	1.43885	0.393393	3.64284
				Agree compl	4	278	1.43885	0.393393	3.64284
			> 20 years	CANT EVAL	32	292	10.9589	7.61766	15.1176
				Dont agree	157	292	53.7671	47.8639	59.5931
				3	35	292	11.9863	8.49262	16.2742
				4	15	292	5.13699	2.90329	8.33123
				5	33	292	11.3014	7.90827	15.5041
				6	6	292	2.05479	0.757717	4.41854
				7	6	292	2.05479	0.757717	4.41854
				Agree compl	8	292	2.73973	1.19008	5.32678
		Area 7a: If you yourself have had complaints filed to the VDB	Number of years with clinical experience as a veterinarian:	How many times have you have complaints filed to the VDB? (If you have never been reported, please go to the next page).
			< 1 year	1-2	5	5	100	47.8176	100
			1 - 10 years	1-2	111	122	90.9836	84.4398	95.4127
				3-5	11	122	9.01639	4.58725	15.5602
			11 - 20 years	1-2	133	172	77.3256	70.3328	83.352
				3-5	28	172	16.2791	11.0982	22.6611
				>5	11	172	6.39535	3.23548	11.1548
			> 20 years	1-2	150	214	70.0935	63.4765	76.144
				3-5	56	214	26.1682	20.4132	32.5964
				>5	8	214	3.73832	1.62752	7.23283
			Number of years with clinical experience as a veterinarian:	How many times have you been given a sanction by the VDB – a reprimand or a warning?
			< 1 year	0	5	5	100	47.8176	100
			1 - 10 years	0	104	116	89.6552	82.6268	94.5393
				1-2	12	116	10.3448	5.46068	17.3732
			11 - 20 years	0	127	168	75.5952	68.3826	81.882
				1-2	32	168	19.0476	13.4084	25.8121
				3-5	4	168	2.38095	0.652454	5.98373
				>5	5	168	2.97619	0.973282	6.80849
			> 20 years	0	155	209	74.1627	67.6712	79.9549
				1-2	51	209	24.4019	18.741	30.8043
				3-5	2	209	0.956938	0.1161	3.41385
				>5	1	209	0.478469	0.0121131	2.63688
			Number of years with clinical experience as a veterinarian:	I felt that I received support from colleagues during and after the reports.
			< 1 year	5	2	5	40	5.2745	85.3367
				6	1	5	20	0.505076	71.6418
				7	2	5	40	5.2745	85.3367
			1 - 10 years	Dont agree	10	121	8.26446	4.03437	14.6737
				2	7	121	5.78512	2.35729	11.5566
				3	9	121	7.43802	3.45744	13.6503
				4	17	121	14.0496	8.40251	21.5393
				5	22	121	18.1818	11.7593	26.2233
				6	23	121	19.0083	12.4478	27.1438
				Agree compl	33	121	27.2727	19.5748	36.1165
			11 - 20 years	Dont agree	17	172	9.88372	5.86373	15.3529
				2	10	172	5.81395	2.82291	10.432
				3	12	172	6.97674	3.65672	11.8698
				4	23	172	13.3721	8.66929	19.3863
				5	20	172	11.6279	7.24918	17.3859
				6	20	172	11.6279	7.24918	17.3859
				Agree compl	70	172	40.6977	33.2836	48.4381
			> 20 years	Dont agree	33	209	15.7895	11.1249	21.4535
				2	16	209	7.6555	4.43894	12.1345
				3	15	209	7.17703	4.07234	11.5612
				4	28	209	13.3971	9.09035	18.7775
				5	25	209	11.9617	7.89258	17.1498
				6	20	209	9.56938	5.94366	14.392
				Agree compl	72	209	34.4498	28.0305	41.3173
			Number of years with clinical experience as a veterinarian:	I felt that I was treated negatively by colleagues during and after the complaints.
			< 1 year	Dont agree	3	5	60	14.6633	94.7255
				4	1	5	20	0.505076	71.6418
				7	1	5	20	0.505076	71.6418
			1 - 10 years	Dont agree	106	122	86.8852	79.5776	92.3142
				2	4	122	3.27869	0.900422	8.18207
				3	4	122	3.27869	0.900422	8.18207
				4	2	122	1.63934	0.199152	5.79642
				5	3	122	2.45902	0.510008	7.01817
				6	2	122	1.63934	0.199152	5.79642
				Agree compl	1	122	0.819672	0.0207501	4.48227
			11 - 20 years	Dont agree	142	171	83.0409	76.5607	88.3383
				2	11	171	6.43275	3.25466	11.2183
				3	2	171	1.16959	0.141958	4.16091
				4	2	171	1.16959	0.141958	4.16091
				6	2	171	1.16959	0.141958	4.16091
				Agree compl	12	171	7.01754	3.67842	11.9373
			> 20 years	Dont agree	174	205	84.878	79.2275	89.4883
				2	8	205	3.90244	1.6996	7.54429
				3	10	205	4.87805	2.36368	8.78774
				4	5	205	2.43902	0.796582	5.59979
				5	3	205	1.46341	0.302814	4.21693
				6	2	205	0.97561	0.11837	3.47961
				Agree compl	3	205	1.46341	0.302814	4.21693
			Number of years with clinical experience as a veterinarian:	I sought support from the Swedish Veterinary Association in connection with the complaints.
			< 1 year	No	5	5	100	47.8176	100
			1 - 10 years	Yes	4	122	3.27869	0.900422	8.18207
				No	118	122	96.7213	91.8179	99.0996
			11 - 20 years	Yes	22	171	12.8655	8.24146	18.8284
				No	149	171	87.1345	81.1716	91.7585
			> 20 years	Yes	18	212	8.49057	5.10972	13.0868
				No	194	212	91.5094	86.9132	94.8903
			Number of years with clinical experience as a veterinarian:	If you sought support from the Swedish Veterinary Association, how useful did you find the information you received?
			1 - 10 years	4	1	4	25	0.630946	80.588
				Not at all	3	4	75	19.412	99.3691
			11 - 20 years	Not at all	12	22	54.5455	32.2105	75.6138
				2	2	22	9.09091	1.12056	29.1613
				3	1	22	4.54545	0.115015	22.8444
				4	4	22	18.1818	5.18673	40.2846
				5	1	22	4.54545	0.115015	22.8444
				Very much	2	22	9.09091	1.12056	29.1613
			> 20 years	Not at all	4	18	22.2222	6.4092	47.6373
				2	2	18	11.1111	1.37512	34.712
				4	2	18	11.1111	1.37512	34.712
				5	2	18	11.1111	1.37512	34.712
				6	1	18	5.55556	0.140556	27.2944
				Very much	7	18	38.8889	17.2986	64.2549
			Number of years with clinical experience as a veterinarian:	Did you seek legal assistance in connection with having complaints filed?
			< 1 year	Yes	1	5	20	0.505076	71.6418
				No	4	5	80	28.3582	99.4949
			1 - 10 years	Yes	10	122	8.19672	4.00071	14.5576
				No	112	122	91.8033	85.4424	95.9993
			11 - 20 years	Yes	23	172	13.3721	8.66929	19.3863
				No	149	172	86.6279	80.6137	91.3307
			> 20 years	Yes	27	211	12.7962	8.60492	18.0694
				No	184	211	87.2038	81.9306	91.3951
			Number of years with clinical experience as a veterinarian:	It is my belief that the reason I have had complaints filed to the VDB on one or more occasions was due to a lack of routines at the workplace—issues that could have been prevented through a different organization of the workplace (e.g., better facilities, increased staffing, higher competence among the staff, greater influence over the choice of equipment).
			< 1 year	CANT EVAL	1	5	20	0.505076	71.6418
				3	1	5	20	0.505076	71.6418
				4	1	5	20	0.505076	71.6418
				5	1	5	20	0.505076	71.6418
				6	1	5	20	0.505076	71.6418
			1 - 10 years	CANT EVAL	3	122	2.45902	0.510008	7.01817
				Dont agree	58	122	47.541	38.4275	56.7767
				3	13	122	10.6557	5.79703	17.5322
				4	2	122	1.63934	0.199152	5.79642
				5	13	122	10.6557	5.79703	17.5322
				6	10	122	8.19672	4.00071	14.5576
				7	10	122	8.19672	4.00071	14.5576
				Agree compl	13	122	10.6557	5.79703	17.5322
			11 - 20 years	CANT EVAL	4	172	2.32558	0.637195	5.84711
				Dont agree	85	172	49.4186	41.7235	57.1341
				3	12	172	6.97674	3.65672	11.8698
				4	9	172	5.23256	2.42027	9.7004
				5	27	172	15.6977	10.6069	22.0114
				6	8	172	4.65116	2.02914	8.95871
				7	5	172	2.90698	0.950488	6.65324
				Agree compl	22	172	12.7907	8.19246	18.7228
			> 20 years	CANT EVAL	19	207	9.17874	5.61695	13.9625
				Dont agree	117	207	56.5217	49.4746	63.3794
				3	9	207	4.34783	2.00709	8.09282
				4	2	207	0.966184	0.117224	3.44642
				5	30	207	14.4928	9.99668	20.0385
				6	6	207	2.89855	1.07099	6.20186
				7	7	207	3.38164	1.37021	6.84308
				Agree compl	17	207	8.21256	4.85688	12.8235
		Area 7b: How much your own experiences of having complaints filed have affected your work	Number of years with clinical experience as a veterinarian:	I devote more time and care to writing clinical records
			< 1 year	4	1	5	20	0.505076	71.6418
				5	3	5	60	14.6633	94.7255
				Agree compl	1	5	20	0.505076	71.6418
			1 - 10 years	Dont agree	10	122	8.19672	4.00071	14.5576
				2	4	122	3.27869	0.900422	8.18207
				3	18	122	14.7541	8.98487	22.312
				4	16	122	13.1148	7.68579	20.4224
				5	23	122	18.8525	12.3423	26.9327
				6	22	122	18.0328	11.6598	26.0191
				Agree compl	29	122	23.7705	16.5338	32.3223
			11 - 20 years	Dont agree	20	165	12.1212	7.56352	18.098
				2	12	165	7.27273	3.81421	12.3593
				3	19	165	11.5152	7.07706	17.3972
				4	21	165	12.7273	8.054	18.795
				5	32	165	19.3939	13.6598	26.261
				6	19	165	11.5152	7.07706	17.3972
				Agree compl	42	165	25.4545	19.0024	32.8104
			> 20 years	Dont agree	43	202	21.2871	15.8547	27.5827
				2	22	202	10.8911	6.95245	16.0241
				3	14	202	6.93069	3.84062	11.3552
				4	34	202	16.8317	11.947	22.7183
				5	44	202	21.7822	16.2955	28.1167
				6	19	202	9.40594	5.75838	14.2986
				Agree compl	26	202	12.8713	8.58314	18.2882
			Number of years with clinical experience as a veterinarian:	I avoid performing certain types of medical procedures.
			< 1 year	Dont agree	3	5	60	14.6633	94.7255
				5	1	5	20	0.505076	71.6418
				Agree compl	1	5	20	0.505076	71.6418
			1 - 10 years	Dont agree	43	120	35.8333	27.2878	45.0961
				2	14	120	11.6667	6.52722	18.7995
				3	9	120	7.5	3.48674	13.7601
				4	16	120	13.3333	7.81728	20.7478
				5	12	120	10	5.27478	16.8165
				6	10	120	8.33333	4.06861	14.7915
				Agree compl	16	120	13.3333	7.81728	20.7478
			11 - 20 years	Dont agree	74	161	45.9627	38.0927	53.9842
				2	18	161	11.1801	6.76221	17.0931
				3	8	161	4.96894	2.16935	9.55583
				4	15	161	9.31677	5.30872	14.9008
				5	14	161	8.69565	4.83572	14.1594
				6	7	161	4.34783	1.76566	8.75279
				Agree compl	25	161	15.528	10.308	22.0632
			> 20 years	Dont agree	100	199	50.2513	43.0951	57.3998
				2	22	199	11.0553	7.05929	16.2585
				3	9	199	4.52261	2.08859	8.41146
				4	19	199	9.54774	5.8467	14.5082
				5	11	199	5.52764	2.79134	9.67507
				6	6	199	3.01508	1.11436	6.44672
				Agree compl	32	199	16.0804	11.2665	21.9357
			Number of years with clinical experience as a veterinarian:	I avoid 'difficult' animal owners as much as possible.
			< 1 year	Dont agree	1	5	20	0.505076	71.6418
				2	1	5	20	0.505076	71.6418
				4	1	5	20	0.505076	71.6418
				5	1	5	20	0.505076	71.6418
				6	1	5	20	0.505076	71.6418
			1 - 10 years	Dont agree	23	122	18.8525	12.3423	26.9327
				2	16	122	13.1148	7.68579	20.4224
				3	8	122	6.55738	2.87329	12.512
				4	11	122	9.01639	4.58725	15.5602
				5	19	122	15.5738	9.64464	23.2473
				6	11	122	9.01639	4.58725	15.5602
				Agree compl	34	122	27.8689	20.1341	36.7097
			11 - 20 years	Dont agree	40	165	24.2424	17.9189	31.5151
				2	20	165	12.1212	7.56352	18.098
				3	11	165	6.66667	3.3747	11.6153
				4	24	165	14.5455	9.54725	20.8652
				5	24	165	14.5455	9.54725	20.8652
				6	12	165	7.27273	3.81421	12.3593
				Agree compl	34	165	20.6061	14.7124	27.5863
			> 20 years	Dont agree	59	201	29.3532	23.1565	36.1705
				2	27	201	13.4328	9.04249	18.9393
				3	15	201	7.46269	4.23679	12.0099
				4	15	201	7.46269	4.23679	12.0099
				5	21	201	10.4478	6.58459	15.5265
				6	17	201	8.45771	5.00417	13.1963
				Agree compl	47	201	23.3831	17.7156	29.8534
			Number of years with clinical experience as a veterinarian:	I have adopted part-time work
			< 1 year	Yes	2	5	40	5.2745	85.3367
				No	3	5	60	14.6633	94.7255
			1 - 10 years	Yes	30	121	24.7934	17.3953	33.4648
				No	91	121	75.2066	66.5352	82.6047
			11 - 20 years	Yes	49	164	29.878	22.9911	37.5085
				No	115	164	70.122	62.4915	77.0089
			> 20 years	Yes	50	199	25.1256	19.2604	31.7479
				No	149	199	74.8744	68.2521	80.7396
			Number of years with clinical experience as a veterinarian:	I choose to let my work be influenced only where I believe the VDB has made a good and relevant assessment.
			< 1 year	Dont agree	1	5	20	0.505076	71.6418
				4	2	5	40	5.2745	85.3367
				Agree compl	2	5	40	5.2745	85.3367
			1 - 10 years	Dont agree	19	106	17.9245	11.1506	26.5675
				2	6	106	5.66038	2.10534	11.9138
				3	15	106	14.1509	8.14191	22.2637
				4	33	106	31.1321	22.4925	40.8576
				5	8	106	7.54717	3.31458	14.3301
				6	7	106	6.60377	2.69608	13.1338
				Agree compl	18	106	16.9811	10.3859	25.5033
			11 - 20 years	Dont agree	31	154	20.1299	14.106	27.3391
				2	7	154	4.54545	1.84677	9.14094
				3	17	154	11.039	6.56357	17.0855
				4	40	154	25.974	19.2497	33.6469
				5	16	154	10.3896	6.0562	16.3234
				6	13	154	8.44156	4.57144	14.0027
				Agree compl	30	154	19.4805	13.5462	26.6268
			> 20 years	Dont agree	39	185	21.0811	15.441	27.6721
				2	12	185	6.48649	3.39629	11.0564
				3	7	185	3.78378	1.53458	7.64037
				4	30	185	16.2162	11.2164	22.3332
				5	23	185	12.4324	8.04688	18.0688
				6	18	185	9.72973	5.86897	14.941
				Agree compl	56	185	30.2703	23.7452	37.4402
			Number of years with clinical experience as a veterinarian:	I worry about the workplace’s finances in connection with my case(s) with the VDB.
			< 1 year	Dont agree	2	5	40	5.2745	85.3367
				2	1	5	20	0.505076	71.6418
				3	1	5	20	0.505076	71.6418
				Agree compl	1	5	20	0.505076	71.6418
			1 - 10 years	Dont agree	91	119	76.4706	67.8196	83.76
				2	9	119	7.56303	3.51654	13.8717
				3	1	119	0.840336	0.0212732	4.5931
				4	9	119	7.56303	3.51654	13.8717
				5	4	119	3.36134	0.923307	8.3829
				6	1	119	0.840336	0.0212732	4.5931
				Agree compl	4	119	3.36134	0.923307	8.3829
			11 - 20 years	Dont agree	113	164	68.9024	61.2168	75.89
				2	21	164	12.8049	8.10424	18.9055
				3	6	164	3.65854	1.35425	7.79273
				4	6	164	3.65854	1.35425	7.79273
				5	4	164	2.43902	0.668462	6.12689
				6	5	164	3.04878	0.997195	6.97115
				Agree compl	9	164	5.4878	2.53977	10.1617
			> 20 years	Dont agree	149	197	75.6345	69.0252	81.4552
				2	19	197	9.64467	5.90711	14.6513
				3	7	197	3.5533	1.44033	7.18384
				4	6	197	3.04569	1.12575	6.51099
				5	3	197	1.52284	0.315155	4.38566
				6	2	197	1.01523	0.123186	3.61904
				Agree compl	11	197	5.58376	2.82002	9.77109
			Number of years with clinical experience as a veterinarian:	I worry about the reputation of the workplace (eg. on social media) in connection with my cases (s) with the VDB.
			< 1 year	Dont agree	1	5	20	0.505076	71.6418
				3	1	5	20	0.505076	71.6418
				4	1	5	20	0.505076	71.6418
				6	1	5	20	0.505076	71.6418
				Agree compl	1	5	20	0.505076	71.6418
			1 - 10 years	Dont agree	57	120	47.5	38.311	56.8153
				2	6	120	5	1.85676	10.5654
				3	9	120	7.5	3.48674	13.7601
				4	16	120	13.3333	7.81728	20.7478
				5	5	120	4.16667	1.36654	9.45588
				6	12	120	10	5.27478	16.8165
				Agree compl	15	120	12.5	7.16797	19.7776
			11 - 20 years	Dont agree	61	162	37.6543	30.1739	45.5953
				2	12	162	7.40741	3.88594	12.5817
				3	9	162	5.55556	2.57152	10.284
				4	28	162	17.284	11.803	24.0021
				5	19	162	11.7284	7.21097	17.7083
				6	8	162	4.93827	2.15581	9.49828
				Agree compl	25	162	15.4321	10.2427	21.9324
			> 20 years	Dont agree	96	198	48.4848	41.3401	55.6756
				2	17	198	8.58586	5.08122	13.3909
				3	21	198	10.6061	6.68623	15.7549
				4	14	198	7.07071	3.9193	11.5789
				5	13	198	6.56566	3.54196	10.9658
				6	13	198	6.56566	3.54196	10.9658
				Agree compl	24	198	12.1212	7.92288	17.4968
			Number of years with clinical experience as a veterinarian:	My situation has been very little affected by the investigations by the VDB
			< 1 year	CANT EVAL	1	5	20	0.505076	71.6418
				4	2	5	40	5.2745	85.3367
				7	1	5	20	0.505076	71.6418
				Agree compl	1	5	20	0.505076	71.6418
			1 - 10 years	CANT EVAL	7	122	5.7377	2.3377	11.4648
				Dont agree	15	122	12.2951	7.04755	19.467
				3	15	122	12.2951	7.04755	19.467
				4	10	122	8.19672	4.00071	14.5576
				5	32	122	26.2295	18.6835	34.965
				6	4	122	3.27869	0.900422	8.18207
				7	15	122	12.2951	7.04755	19.467
				Agree compl	24	122	19.6721	13.0298	27.8417
			11 - 20 years	CANT EVAL	8	165	4.84848	2.11618	9.32971
				Dont agree	14	165	8.48485	4.71649	13.8264
				3	14	165	8.48485	4.71649	13.8264
				4	12	165	7.27273	3.81421	12.3593
				5	34	165	20.6061	14.7124	27.5863
				6	9	165	5.45455	2.52419	10.1017
				7	31	165	18.7879	13.1368	25.5951
				Agree compl	43	165	26.0606	19.5467	33.4556
			> 20 years	CANT EVAL	5	204	2.45098	0.80051	5.62679
				Dont agree	31	204	15.1961	10.5645	20.8709
				3	15	204	7.35294	4.17359	11.8376
				4	8	204	3.92157	1.70801	7.58056
				5	35	204	17.1569	12.2509	23.0446
				6	3	204	1.47059	0.304303	4.23731
				7	27	204	13.2353	8.90661	18.6697
				Agree compl	80	204	39.2157	32.472	46.2776
		Area 8: The VDB - the animal owner, the animal and the medical process	Number of years with clinical experience as a veterinarian:	Inadequate communication between veterinarian and animal owner
			< 1 year	4	8	12	66.6667	34.8876	90.0754
				Very imp	4	12	33.3333	9.92461	65.1124
			1 - 10 years	Not at all imp	14	238	5.88235	3.25291	9.67271
				2	10	238	4.20168	2.03297	7.59111
				3	27	238	11.3445	7.61064	16.0753
				4	51	238	21.4286	16.391	27.1929
				Very imp	136	238	57.1429	50.5896	63.5159
			11 - 20 years	Not at all imp	14	260	5.38462	2.97474	8.86951
				2	12	260	4.61538	2.40726	7.9233
				3	27	260	10.3846	6.95582	14.7487
				4	40	260	15.3846	11.2241	20.3549
				Very imp	167	260	64.2308	58.0758	70.0571
			> 20 years	Not at all imp	9	272	3.30882	1.52396	6.18804
				2	8	272	2.94118	1.27817	5.71282
				3	19	272	6.98529	4.25771	10.6937
				4	47	272	17.2794	12.9812	22.3069
				Very imp	189	272	69.4853	63.6379	74.9022
			Number of years with clinical experience as a veterinarian:	The medical care process became clearly complicated when looking back on it.
			< 1 year	Not at all imp	1	12	8.33333	0.210759	38.4796
				2	2	12	16.6667	2.08625	48.4138
				3	6	12	50	21.0945	78.9055
				4	2	12	16.6667	2.08625	48.4138
				Very imp	1	12	8.33333	0.210759	38.4796
			1 - 10 years	Not at all imp	23	227	10.1322	6.53203	14.8148
				2	47	227	20.7048	15.6277	26.5643
				3	74	227	32.5991	26.5447	39.1151
				4	49	227	21.5859	16.4168	27.5133
				Very imp	34	227	14.978	10.6011	20.2964
			11 - 20 years	Not at all imp	38	255	14.902	10.7663	19.8756
				2	40	255	15.6863	11.4491	20.7418
				3	77	255	30.1961	24.6248	36.2345
				4	69	255	27.0588	21.7053	32.9543
				Very imp	31	255	12.1569	8.41144	16.8101
			> 20 years	Not at all imp	35	263	13.308	9.44757	18.0194
				2	29	263	11.0266	7.51019	15.4511
				3	88	263	33.4601	27.7827	39.5151
				4	72	263	27.3764	22.0798	33.1909
				Very imp	39	263	14.8289	10.7621	19.7095
			Number of years with clinical experience as a veterinarian:	The animal died, even though the initial prognosis was assessed as relatively good.
			< 1 year	Not at all imp	1	12	8.33333	0.210759	38.4796
				3	3	12	25	5.48606	57.1858
				4	4	12	33.3333	9.92461	65.1124
				Very imp	4	12	33.3333	9.92461	65.1124
			1 - 10 years	Not at all imp	22	223	9.86547	6.28647	14.5551
				2	23	223	10.3139	6.65127	15.0734
				3	73	223	32.7354	26.6193	39.3178
				4	54	223	24.2152	18.7456	30.3842
				Very imp	51	223	22.87	17.5277	28.9487
			11 - 20 years	Not at all imp	42	253	16.6008	12.234	21.7696
				2	45	253	17.7866	13.2794	23.0662
				3	57	253	22.5296	17.5332	28.1821
				4	64	253	25.2964	20.0601	31.1217
				Very imp	45	253	17.7866	13.2794	23.0662
			> 20 years	Not at all imp	37	265	13.9623	10.025	18.7281
				2	43	265	16.2264	11.9989	21.2279
				3	69	265	26.0377	20.8601	31.7601
				4	57	265	21.5094	16.7173	26.9511
				Very imp	59	265	22.2642	17.4021	27.7582
			Number of years with clinical experience as a veterinarian:	The animal owner feels that the veterinarian is investigating the wrong problem
			< 1 year	Not at all imp	1	12	8.33333	0.210759	38.4796
				2	3	12	25	5.48606	57.1858
				3	5	12	41.6667	15.1652	72.333
				4	2	12	16.6667	2.08625	48.4138
				Very imp	1	12	8.33333	0.210759	38.4796
			1 - 10 years	Not at all imp	32	223	14.3498	10.0268	19.6497
				2	41	223	18.3857	13.5288	24.1042
				3	79	223	35.426	29.1561	42.0892
				4	48	223	21.5247	16.3177	27.5054
				Very imp	23	223	10.3139	6.65127	15.0734
			11 - 20 years	Not at all imp	41	250	16.4	12.0333	21.5836
				2	60	250	24	18.8426	29.7852
				3	79	250	31.6	25.8861	37.7566
				4	38	250	15.2	10.9864	20.2611
				Very imp	32	250	12.8	8.92251	17.587
			> 20 years	Not at all imp	62	259	23.9382	18.8736	29.61
				2	56	259	21.6216	16.7657	27.1397
				3	77	259	29.7297	24.231	35.6993
				4	38	259	14.6718	10.5965	19.5776
				Very imp	26	259	10.0386	6.66294	14.3624
			Number of years with clinical experience as a veterinarian:	The animal owner feels that the veterinarian makes an incorrect assessment or provides incorrect treatment.
			< 1 year	4	6	12	50	21.0945	78.9055
				Very imp	6	12	50	21.0945	78.9055
			1 - 10 years	Not at all imp	4	227	1.76211	0.482152	4.45001
				2	9	227	3.96476	1.82871	7.39268
				3	34	227	14.978	10.6011	20.2964
				4	73	227	32.1586	26.1314	38.6591
				Very imp	107	227	47.1366	40.4977	53.8512
			11 - 20 years	Not at all imp	4	254	1.5748	0.430705	3.98281
				2	9	254	3.54331	1.6328	6.61951
				3	40	254	15.748	11.4952	20.821
				4	75	254	29.5276	23.9894	35.5508
				Very imp	126	254	49.6063	43.2968	55.9251
			> 20 years	Not at all imp	9	260	3.46154	1.59483	6.46915
				2	17	260	6.53846	3.8547	10.2625
				3	33	260	12.6923	8.90029	17.3608
				4	86	260	33.0769	27.3881	39.1568
				Very imp	115	260	44.2308	38.0979	50.4966
			Number of years with clinical experience as a veterinarian:	The veterinarian does not suggest euthanasia or less costly measures, despite the animal being older and the owner wanting to reduce costs.
			< 1 year	Not at all imp	7	12	58.3333	27.667	84.8348
				2	3	12	25	5.48606	57.1858
				3	1	12	8.33333	0.210759	38.4796
				4	1	12	8.33333	0.210759	38.4796
			1 - 10 years	Not at all imp	72	221	32.5792	26.4455	39.1877
				2	78	221	35.2941	29.0032	41.9855
				3	46	221	20.8145	15.6603	26.7696
				4	16	221	7.23982	4.19458	11.4909
				Very imp	9	221	4.0724	1.8788	7.58967
			11 - 20 years	Not at all imp	101	250	40.4	34.2636	46.7668
				2	61	250	24.4	19.2082	30.2098
				3	57	250	22.8	17.7498	28.5075
				4	19	250	7.6	4.63752	11.6141
				Very imp	12	250	4.8	2.5045	8.23446
			> 20 years	Not at all imp	73	257	28.4047	22.9745	34.3406
				2	61	257	23.7354	18.6692	29.4183
				3	50	257	19.4553	14.7985	24.8316
				4	36	257	14.0078	10.0076	18.8617
				Very imp	37	257	14.3969	10.3436	19.2941
			Number of years with clinical experience as a veterinarian:	The veterinarian suggests or advocates for euthanasia, which contradicts the animal owner's perception of the animal's health status.
			< 1 year	Not at all imp	1	12	8.33333	0.210759	38.4796
				2	1	12	8.33333	0.210759	38.4796
				3	2	12	16.6667	2.08625	48.4138
				4	5	12	41.6667	15.1652	72.333
				Very imp	3	12	25	5.48606	57.1858
			1 - 10 years	Not at all imp	24	221	10.8597	7.0831	15.7266
				2	27	221	12.2172	8.20776	17.2757
				3	58	221	26.2443	20.5719	32.5661
				4	57	221	25.7919	20.1579	32.0877
				Very imp	55	221	24.8869	19.3324	31.1284
			11 - 20 years	Not at all imp	27	253	10.6719	7.1516	15.1465
				2	36	253	14.2292	10.1691	19.1512
				3	54	253	21.3439	16.4599	26.9127
				4	76	253	30.0395	24.4569	36.0969
				Very imp	60	253	23.7154	18.6124	29.4456
			> 20 years	Not at all imp	35	258	13.5659	9.63437	18.3588
				2	37	258	14.3411	10.3027	19.2215
				3	63	258	24.4186	19.3038	30.1315
				4	64	258	24.8062	19.6592	30.5421
				Very imp	59	258	22.8682	17.888	28.4834
			Number of years with clinical experience as a veterinarian:	High cost of care – including cost items that the owner does not understand.
			< 1 year	Not at all imp	1	12	8.33333	0.210759	38.4796
				2	2	12	16.6667	2.08625	48.4138
				3	1	12	8.33333	0.210759	38.4796
				4	5	12	41.6667	15.1652	72.333
				Very imp	3	12	25	5.48606	57.1858
			1 - 10 years	Not at all imp	27	227	11.8943	7.98659	16.8321
				2	9	227	3.96476	1.82871	7.39268
				3	16	227	7.04846	4.08221	11.194
				4	56	227	24.6696	19.2058	30.8079
				Very imp	119	227	52.4229	45.7111	59.0706
			11 - 20 years	Not at all imp	20	255	7.84314	4.85646	11.8533
				2	28	255	10.9804	7.42152	15.4777
				3	32	255	12.549	8.74419	17.2515
				4	65	255	25.4902	20.2582	31.3018
				Very imp	110	255	43.1373	36.9738	49.4622
			> 20 years	Not at all imp	17	258	6.58915	3.88495	10.3404
				2	19	258	7.36434	4.49181	11.2616
				3	49	258	18.9922	14.3934	24.3191
				4	54	258	20.9302	16.1322	26.4096
				Very imp	119	258	46.124	39.923	52.4151
			Number of years with clinical experience as a veterinarian:	The animal owner has chosen to report after 'pressure' from a third party.
			< 1 year	Not at all imp	2	12	16.6667	2.08625	48.4138
				2	5	12	41.6667	15.1652	72.333
				3	2	12	16.6667	2.08625	48.4138
				4	3	12	25	5.48606	57.1858
			1 - 10 years	Not at all imp	42	224	18.75	13.8602	24.4873
				2	24	224	10.7143	6.98651	15.5217
				3	64	224	28.5714	22.7517	34.9682
				4	49	224	21.875	16.6432	27.8674
				Very imp	45	224	20.0893	15.0469	25.9418
			11 - 20 years	Not at all imp	51	252	20.2381	15.4557	25.7354
				2	40	252	15.873	11.5885	20.9811
				3	66	252	26.1905	20.8726	32.0779
				4	55	252	21.8254	16.8857	27.441
				Very imp	40	252	15.873	11.5885	20.9811
			> 20 years	Not at all imp	51	260	19.6154	14.9677	24.9705
				2	40	260	15.3846	11.2241	20.3549
				3	69	260	26.5385	21.2743	32.3462
				4	45	260	17.3077	12.9134	22.4649
				Very imp	55	260	21.1538	16.3518	26.6266
			Number of years with clinical experience as a veterinarian:	If there are rules and guidelines for how investigation and treatment should be carried out (through legislation, evidence, and proven experience), do you believe that one should be able to deviate from these without being found guilty by the VDB, based on the animal owner's wishes and financial circumstances, provided that this is justified in the medical record?
			< 1 year	2	1	12	8.33333	0.210759	38.4796
				4	4	12	33.3333	9.92461	65.1124
				5	5	12	41.6667	15.1652	72.333
				7	2	12	16.6667	2.08625	48.4138
			1 - 10 years	Dont agree	14	227	6.1674	3.41246	10.1314
				2	14	227	6.1674	3.41246	10.1314
				3	16	227	7.04846	4.08221	11.194
				4	44	227	19.3833	14.4514	25.1338
				5	59	227	25.9912	20.4131	32.208
				6	27	227	11.8943	7.98659	16.8321
				Agree compl	53	227	23.348	18.0055	29.4008
			11 - 20 years	Dont agree	12	243	4.93827	2.57738	8.46722
				2	25	243	10.2881	6.76929	14.812
				3	18	243	7.40741	4.44896	11.4544
				4	47	243	19.3416	14.5713	24.8767
				5	49	243	20.1646	15.3061	25.7669
				6	33	243	13.5802	9.53583	18.54
				Agree compl	59	243	24.2798	19.0267	30.1722
			> 20 years	Dont agree	19	244	7.78689	4.75317	11.8932
				2	30	244	12.2951	8.45133	17.0848
				3	24	244	9.83607	6.40434	14.2813
				4	39	244	15.9836	11.6195	21.196
				5	45	244	18.4426	13.7818	23.8882
				6	32	244	13.1148	9.14635	18.0071
				Agree compl	55	244	22.541	17.4557	28.3066
			Number of years with clinical experience as a veterinarian:	With this suggestion in mind, what do you think about the following example (based on the Swedish Veterinary Association’s guidelines)?" "I believe that a veterinarian who, in consultation with the owner, chooses to sedate rather than anesthetize a dog or cat for dental treatment should not be immediately found guilty by the VDB because of this.
			< 1 year	CANT EVAL	1	12	8.33333	0.210759	38.4796
				Dont agree	2	12	16.6667	2.08625	48.4138
				3	2	12	16.6667	2.08625	48.4138
				4	2	12	16.6667	2.08625	48.4138
				5	4	12	33.3333	9.92461	65.1124
				Agree compl	1	12	8.33333	0.210759	38.4796
			1 - 10 years	CANT EVAL	37	234	15.812	11.384	21.1299
				Dont agree	56	234	23.9316	18.6131	29.9235
				3	32	234	13.6752	9.54548	18.7537
				4	16	234	6.83761	3.9585	10.8665
				5	38	234	16.2393	11.7555	21.6015
				6	13	234	5.55556	2.99092	9.31281
				7	10	234	4.2735	2.06805	7.71851
				Agree compl	32	234	13.6752	9.54548	18.7537
			11 - 20 years	CANT EVAL	26	249	10.4418	6.9351	14.9246
				Dont agree	81	249	32.5301	26.7497	38.7324
				3	26	249	10.4418	6.9351	14.9246
				4	11	249	4.41767	2.22561	7.76681
				5	44	249	17.6707	13.1429	22.9866
				6	10	249	4.01606	1.94239	7.26149
				7	8	249	3.21285	1.39709	6.23221
				Agree compl	43	249	17.2691	12.7886	22.5478
			> 20 years	CANT EVAL	33	252	13.0952	9.18847	17.8965
				Dont agree	51	252	20.2381	15.4557	25.7354
				3	18	252	7.14286	4.28799	11.054
				4	7	252	2.77778	1.12395	5.63929
				5	42	252	16.6667	12.2837	21.8533
				6	15	252	5.95238	3.36943	9.62759
				7	15	252	5.95238	3.36943	9.62759
				Agree compl	71	252	28.1746	22.7084	34.1624
		Area 10: The ideal VDB? Operational oversight etc.	Number of years with clinical experience as a veterinarian:	Do you think that others involved, apart from the animal owner or the person who has cared for the animal, should be able to file complaints to the VDB?
			< 1 year	Yes	1	11	9.09091	0.229897	41.278
				No	6	11	54.5455	23.3794	83.2512
				Dont know	4	11	36.3636	10.9263	69.2095
			1 - 10 years	Yes	41	242	16.9421	12.4408	22.2739
				No	162	242	66.9421	60.6281	72.8352
				Dont know	39	242	16.1157	11.7178	21.3656
			11 - 20 years	Yes	37	254	14.5669	10.4684	19.5153
				No	169	254	66.5354	60.368	72.3117
				Dont know	48	254	18.8976	14.2747	24.2626
			> 20 years	Yes	60	278	21.5827	16.8929	26.8896
				No	166	278	59.7122	53.6885	65.5266
				Dont know	52	278	18.705	14.2968	23.7945
			Number of years with clinical experience as a veterinarian:	Do you think a fee should be charged when an animal owner files a complaint concerning a veterinarian or other animal health professional?
			< 1 year	Yes	3	11	27.2727	6.02177	60.9743
				No	5	11	45.4545	16.7488	76.6206
				Dont know	3	11	27.2727	6.02177	60.9743
			1 - 10 years	Yes	147	238	61.7647	55.2651	67.9674
				No	49	238	20.5882	15.6367	26.2884
				Dont know	42	238	17.6471	13.0244	23.0956
			11 - 20 years	Yes	147	247	59.5142	53.1063	65.6909
				No	64	247	25.9109	20.5633	31.8468
				Dont know	36	247	14.5749	10.4215	19.6025
			> 20 years	Yes	138	273	50.5495	44.4577	56.6292
				No	83	273	30.4029	25.0026	36.2346
				Dont know	52	273	19.0476	14.5652	24.2161
			Number of years with clinical experience as a veterinarian:	It is my opinion that the VDB has the right competence and composition.
			< 1 year	CANT EVAL	5	11	45.4545	16.7488	76.6206
				4	1	11	9.09091	0.229897	41.278
				5	2	11	18.1818	2.28312	51.7756
				7	3	11	27.2727	6.02177	60.9743
			1 - 10 years	CANT EVAL	116	241	48.1328	41.6744	54.6377
				Dont agree	14	241	5.80913	3.21195	9.55473
				3	16	241	6.639	3.84207	10.5576
				4	12	241	4.97925	2.59899	8.53616
				5	32	241	13.278	9.26254	18.2247
				6	16	241	6.639	3.84207	10.5576
				7	21	241	8.71369	5.47492	13.0113
				Agree compl	14	241	5.80913	3.21195	9.55473
			11 - 20 years	CANT EVAL	98	255	38.4314	32.4307	44.7043
				Dont agree	24	255	9.41176	6.1237	13.68
				3	21	255	8.23529	5.16999	12.3131
				4	9	255	3.52941	1.62634	6.59397
				5	44	255	17.2549	12.8262	22.463
				6	25	255	9.80392	6.44555	14.1319
				7	22	255	8.62745	5.4858	12.7707
				Agree compl	12	255	4.70588	2.45492	8.07589
			> 20 years	CANT EVAL	123	273	45.0549	39.0519	51.1665
				Dont agree	16	273	5.86081	3.38671	9.34327
				3	22	273	8.05861	5.11908	11.9467
				4	8	273	2.9304	1.27346	5.69219
				5	23	273	8.42491	5.4156	12.3733
				6	27	273	9.89011	6.61931	14.0629
				7	30	273	10.989	7.53814	15.3148
				Agree compl	24	273	8.79121	5.71399	12.7981
			Number of years with clinical experience as a veterinarian:	Have you experienced, or heard others mention, that complaints filed to the VDB have been preceded by animal health professionals reporting the animal owner to the County Administrative Board?
			< 1 year	Yes	3	11	27.2727	6.02177	60.9743
				No	8	11	72.7273	39.0257	93.9782
			1 - 10 years	Yes	136	230	59.1304	52.4761	65.5463
				No	94	230	40.8696	34.4537	47.5239
			11 - 20 years	Yes	133	247	53.8462	47.4127	60.1863
				No	114	247	46.1538	39.8137	52.5873
			> 20 years	Yes	106	270	39.2593	33.3959	45.3611
				No	164	270	60.7407	54.6389	66.6041
			Number of years with clinical experience as a veterinarian:	It has been reported that animal owners have extorted veterinarians after encountering, for example, a medical care process that became complicated. This has occurred through threats of scandalization on social media or threats of filing complaints to the VDB. Are you aware of anyone who has been affected by this?
			< 1 year	Yes	1	11	9.09091	0.229897	41.278
				No	10	11	90.9091	58.722	99.7701
			1 - 10 years	Yes	149	234	63.6752	57.1568	69.8423
				No	85	234	36.3248	30.1577	42.8432
			11 - 20 years	Yes	176	250	70.4	64.3225	75.9863
				No	74	250	29.6	24.0137	35.6775
			> 20 years	Yes	146	272	53.6765	47.5544	59.7176
				No	126	272	46.3235	40.2824	52.4456
			Number of years with clinical experience as a veterinarian:	If an animal owner wants to obtain medical record copies for their animal, does it happen at your workplace that you hesitate or deny this?
			< 1 year	Yes	1	11	9.09091	0.229897	41.278
				No	7	11	63.6364	30.7905	89.0737
				Dont know	3	11	27.2727	6.02177	60.9743
			1 - 10 years	Yes	36	237	15.1899	10.8711	20.4038
				No	166	237	70.0422	63.7739	75.8011
				Dont know	35	237	14.7679	10.5069	19.9356
			11 - 20 years	Yes	44	253	17.3913	12.9301	22.6349
				No	190	253	75.0988	69.2965	80.3027
				Dont know	19	253	7.50988	4.58179	11.4793
			> 20 years	Yes	22	271	8.11808	5.15739	12.033
				No	230	271	84.8708	80.0403	88.9192
				Dont know	19	271	7.01107	4.27362	10.7323
			Number of years with clinical experience as a veterinarian:	I believe that the introduction of operational oversight is positive as a complement to individual oversight for animals that need veterinary care in Sweden – meaning that quality and accessibility are improved.
			< 1 year	Dont agree	1	11	9.09091	0.229897	41.278
				4	1	11	9.09091	0.229897	41.278
				5	1	11	9.09091	0.229897	41.278
				6	2	11	18.1818	2.28312	51.7756
				7	1	11	9.09091	0.229897	41.278
				Agree compl	5	11	45.4545	16.7488	76.6206
			1 - 10 years	CANT EVAL	18	239	7.53138	4.52446	11.6418
				Dont agree	4	239	1.67364	0.457846	4.22951
				3	1	239	0.41841	0.0105927	2.30906
				4	7	239	2.92887	1.1855	5.94122
				5	29	239	12.1339	8.27887	16.9595
				6	35	239	14.6444	10.4171	19.7739
				7	22	239	9.20502	5.8589	13.6047
				Agree compl	123	239	51.4644	44.9351	57.957
			11 - 20 years	CANT EVAL	21	254	8.26772	5.19064	12.3605
				Dont agree	18	254	7.08661	4.25379	10.9688
				3	2	254	0.787402	0.0955006	2.81526
				4	4	254	1.5748	0.430705	3.98281
				5	34	254	13.3858	9.45135	18.2001
				6	18	254	7.08661	4.25379	10.9688
				7	33	254	12.9921	9.11469	17.7595
				Agree compl	124	254	48.8189	42.5202	55.1455
			> 20 years	CANT EVAL	54	274	19.708	15.166	24.9186
				Dont agree	15	274	5.47445	3.09603	8.86862
				3	8	274	2.91971	1.26878	5.67171
				4	7	274	2.55474	1.03317	5.19268
				5	44	274	16.0584	11.917	20.9517
				6	32	274	11.6788	8.127	16.0856
				7	25	274	9.12409	5.99185	13.1741
				8	89	274	32.4818	26.9707	38.3767
			Number of years with clinical experience as a veterinarian:	To what extent do you believe that operational oversight will lead to fewer complaints being made against veterinarians to the VDB regarding animal health and veterinary care?
			< 1 year	CANT EVAL	1	11	9.09091	0.229897	41.278
				Dont agree	1	11	9.09091	0.229897	41.278
				4	1	11	9.09091	0.229897	41.278
				5	5	11	45.4545	16.7488	76.6206
				6	2	11	18.1818	2.28312	51.7756
				Agree compl	1	11	9.09091	0.229897	41.278
			1 - 10 years	CANT EVAL	52	238	21.8487	16.7693	27.6439
				Dont agree	22	238	9.2437	5.88391	13.6604
				3	7	238	2.94118	1.19052	5.9658
				4	15	238	6.30252	3.57005	10.1821
				5	70	238	29.4118	23.7022	35.6425
				6	35	238	14.7059	10.4618	19.8544
				7	11	238	4.62185	2.32948	8.11914
				Agree compl	26	238	10.9244	7.26139	15.596
			11 - 20 years	CANT EVAL	51	253	20.1581	15.3929	25.6373
				Dont agree	52	253	20.5534	15.7479	26.0631
				3	11	253	4.34783	2.1901	7.64615
				4	12	253	4.74308	2.47451	8.13858
				5	63	253	24.9012	19.6973	30.7035
				6	18	253	7.11462	4.27082	11.0113
				7	16	253	6.32411	3.65765	10.067
				Agree compl	30	253	11.8577	8.14509	16.4933
			> 20 years	CANT EVAL	81	267	30.3371	24.8815	36.2354
				Dont agree	55	267	20.5993	15.9116	25.9526
				3	14	267	5.24345	2.89594	8.64119
				4	4	267	1.49813	0.409658	3.79117
				5	65	267	24.3446	19.3201	29.9483
				6	19	267	7.1161	4.33846	10.8898
				7	9	267	3.37079	1.55271	6.30215
				Agree compl	20	267	7.49064	4.63529	11.3318
			Number of years with clinical experience as a veterinarian:	In Sweden, complaints about costs are primarily handled by the National Board for Consumer Disputes (ARN). Would you recommend an animal owner who is dissatisfied with a treatment, including its costs, to take the case to ARN instead of reporting it to the VDB?	87	235	37.0213	30.834	43.5405
			< 1 year	Did not know that ARN can handle cost issues in veterinary care	4	11	36.3636	10.9263	69.2095
				Yes	7	11	63.6364	30.7905	89.0737
			1 - 10 years	Did not know that ARN can handle cost issues in veterinary care	87	235	37.0213	30.834	43.5405
				Yes	109	235	46.383	39.8757	52.9826
				No	39	235	16.5957	12.0753	21.9811
			11 - 20 years	Did not know that ARN can handle cost issues in veterinary care	62	252	24.6032	19.4142	30.4003
				Yes	139	252	55.1587	48.7901	61.4046
				No	51	252	20.2381	15.4557	25.7354
			> 20 years	Did not know that ARN can handle cost issues in veterinary care	84	269	31.2268	25.7373	37.1355
				Yes	137	269	50.9294	44.7879	57.0501
				No	48	269	17.8439	13.4595	22.9526

## Sheet: Gender
				Område 1: Om dig själv (skrolla ned för hela sidan)	Gender:								Data are found in column A-G. To the right are graphs for each question. The bars show percent of a group. For the first question - if a woman 17.1% have changed to a primary nonclinical work situation (Yes). (Col H-I includes data that can be plotted to make confidence intervals for the graphs. )
					Other/will not specifiy	8	1054	0.759013	0.328241	1.49005
					Woman	867	1054	82.2581	79.8152	84.5192
					Man	179	1054	16.9829	14.7633	19.3886
				Variable 1	Variable 2	n	total n	%	lower 95% CI	upper 95% CI
			Area 2: If you earlier worked in clinical practice, but later changed to other work	Gender:	Have you switched to a primarily non-clinical service?
				Other / dont want to say	Yes	1	7	14.2857	0.36103	57.8723	13.9247	43.5866
					No	6	7	85.7143	42.1277	99.639	43.5866	13.9247
				Woman	Yes	144	844	17.0616	14.5831	19.7726	2.47853	2.71094
					No	700	844	82.9384	80.2274	85.4169	2.71094	2.47853
				Man	Yes	30	167	17.9641	12.4607	24.6408	5.50339	6.67674
					No	137	167	82.0359	75.3592	87.5393	6.67674	5.50339
				Gender:	When the choice was made to change from clinical work, did you find that the VDB or the current regulatory work, contributed to this decision?
				Other / dont want to say	Not at all	1	1	100	2.5	100	97.5	0
				Woman	Not at all	82	136	60.2941	51.5528	68.577	8.74134	8.28287
					2	14	136	10.2941	5.74318	16.6684	4.55094	6.37431
					3	10	136	7.35294	3.5822	13.1066	3.77074	5.75366
					4	13	136	9.55882	5.18843	15.7911	4.37039	6.23232
					5	12	136	8.82353	4.64263	14.9057	4.1809	6.08216
					6	2	136	1.47059	0.178594	5.2112	1.29199	3.74061
					Very much	3	136	2.20588	0.457237	6.31109	1.74865	4.10521
				Man	Not at all	21	30	70	50.6041	85.2655	19.3959	15.2655
					3	1	30	3.33333	0.0843571	17.2169	3.24898	13.8836
					4	1	30	3.33333	0.0843571	17.2169	3.24898	13.8836
					5	4	30	13.3333	3.75535	30.7218	9.57798	17.3885
					6	1	30	3.33333	0.0843571	17.2169	3.24898	13.8836
					Very much	2	30	6.66667	0.817813	22.0735	5.84885	15.4069
			Area 3: Workplace and working environment	Gender:	Are you employed by a company that owns more than 5 clinics?
				Other / dont want to say	Yes	4	7	57.1429	18.4052	90.1012	38.7377	32.9583
					No	2	7	28.5714	3.66926	70.9579	24.9022	42.3865
					Goverment employee or district veterinary officer	1	7	14.2857	0.36103	57.8723	13.9247	43.5866
				Woman	Yes	336	816	41.1765	37.7755	44.6414	3.40094	3.46491
					No	369	816	45.2206	41.767	48.7088	3.45362	3.48826
					Goverment employee or district veterinary officer	111	816	13.6029	11.3244	16.148	2.27859	2.5451
				Man	Yes	40	163	24.5399	18.147	31.8825	6.39292	7.34261
					No	99	163	60.7362	52.7931	68.2814	7.94309	7.5452
					Goverment employee or district veterinary officer	24	163	14.7239	9.66739	21.1114	5.05653	6.3875
				Gender:	Do you own (with or without another person/persons) the clinic where you work?						0	0
				Other / dont want to say	Yes	1	7	14.2857	0.36103	57.8723	13.9247	43.5866
					No	6	7	85.7143	42.1277	99.639	43.5866	13.9247
				Woman	Yes	175	771	22.6978	19.7853	25.8208	2.9125	3.12297
					No	596	771	77.3022	74.1792	80.2147	3.12297	2.9125
				Man	Yes	64	152	42.1053	34.1518	50.3726	7.95345	8.26737
					No	88	152	57.8947	49.6274	65.8482	8.26737	7.95345
				Gender:	The size of the clinic (workplace) where you work – number of full-time positions (all staff categories)
				Other / dont want to say	1-3	1	7	14.2857	0.36103	57.8723	13.9247	43.5866
					4-8	1	7	14.2857	0.36103	57.8723	13.9247	43.5866
					more than 8	5	7	71.4286	29.0421	96.3307	42.3865	24.9022
				Woman	1-3	136	771	17.6394	15.0121	20.517	2.62738	2.87753
					4-8	142	771	18.4176	15.7417	21.3376	2.67596	2.91997
					more than 8	493	771	63.9429	60.4405	67.3382	3.50241	3.3953											men more often have influence over their work
				Man	1-3	48	149	32.2148	24.8002	40.353	7.41456	8.13825
					4-8	24	149	16.1074	10.6013	23.0119	5.50606	6.90453
					more than 8	77	149	51.6779	43.3557	59.932	8.32214	8.25411
				Gender:	I enjoy my job
				Other / dont want to say	5	3	7	42.8571	9.89883	81.5948	32.9583	38.7377
					6	3	7	42.8571	9.89883	81.5948	32.9583	38.7377
					Agree compl	1	7	14.2857	0.36103	57.8723	13.9247	43.5866
				Woman	Dont agree	8	783	1.02171	0.442105	2.00321	0.579606	0.981497
					2	22	783	2.80971	1.76902	4.22315	1.04068	1.41345
					3	48	783	6.13027	4.5542	8.04599	1.57607	1.91572
					4	95	783	12.1328	9.92802	14.6272	2.2048	2.49441
					5	223	783	28.4802	25.3412	31.7822	3.13903	3.30204
					6	177	783	22.6054	19.7195	25.6992	2.88591	3.09383
				Woman	Agree compl	210	783	26.8199	23.7451	30.0704	3.07477	3.25044
				Man	Dont agree	12	153	7.84314	4.11828	13.2996	3.72486	5.45643
					2	3	153	1.96078	0.406201	5.62313	1.55458	3.66234											women worry less about having complaints filed
					3	3	153	1.96078	0.406201	5.62313	1.55458	3.66234
					4	16	153	10.4575	6.09659	16.4265	4.36093	5.96897
					5	30	153	19.6078	13.6376	26.7928	5.97022	7.18498
					6	25	153	16.3399	10.8622	23.1688	5.47766	6.82894
					Agree compl	64	153	41.8301	33.9152	50.0677	7.9149	8.23762
				Gender:	I have influence over issues that interests me, e.g. treatment regimens, scheduling or pricing of veterinary care
				Other / dont want to say	2	1	7	14.2857	0.36103	57.8723	13.9247	43.5866
					4	1	7	14.2857	0.36103	57.8723	13.9247	43.5866
					5	2	7	28.5714	3.66926	70.9579	24.9022	42.3865
					6	2	7	28.5714	3.66926	70.9579	24.9022	42.3865
					7	1	7	14.2857	0.36103	57.8723	13.9247	43.5866
				Woman	Dont agree	53	774	6.84755	5.17101	8.86138	1.67654	2.01383
					2	71	774	9.17313	7.23373	11.4299	1.93939	2.25676
					3	95	774	12.2739	10.0448	14.7949	2.22907	2.52095
					4	132	774	17.0543	14.4696	19.8927	2.58469	2.83847
					5	112	774	14.4703	12.0664	17.1484	2.40389	2.67814
					6	94	774	12.1447	9.92662	14.6557	2.21808	2.51101
					Agree compl	217	774	28.0362	24.8959	31.3448	3.14029	3.30864
				Man	Dont agree	6	149	4.02685	1.49189	8.55848	2.53495	4.53164
					2	5	149	3.3557	1.0984	7.65714	2.2573	4.30143
					3	3	149	2.01342	0.417157	5.77116	1.59627	3.75773
					4	20	149	13.4228	8.39573	19.9667	5.02709	6.54388
					5	23	149	15.4362	10.044	22.2563	5.39227	6.82003
					6	17	149	11.4094	6.78866	17.6383	4.62074	6.22887
					Agree compl	75	149	50.3356	42.0364	58.6212	8.2992	8.28559
				Gender:	I worry about having complaints filed to the VDB
				Other / dont want to say	3	3	7	42.8571	9.89883	81.5948	32.9583	38.7377
					4	1	7	14.2857	0.36103	57.8723	13.9247	43.5866
					6	1	7	14.2857	0.36103	57.8723	13.9247	43.5866
					Agree compl	1	7	14.2857	0.36103	57.8723	13.9247	43.5866
					Dont agree	1	7	14.2857	0.36103	57.8723	13.9247	43.5866
				Woman	2	109	779	13.9923	11.632	16.6289	2.3603	2.63656
					3	119	779	15.276	12.8208	17.9973	2.45524	2.72134
					4	119	779	15.276	12.8208	17.9973	2.45524	2.72134
					5	124	779	15.9178	13.4175	18.6792	2.50034	2.76139
					6	69	779	8.85751	6.95691	11.076	1.9006	2.21852											women more often cannot evaluate whehter the CCC evaluates well
					Agree compl	138	779	17.715	15.096	20.581	2.61898	2.86594
					Dont agree	101	779	12.9653	10.686	15.5292	2.27939	2.56383
				Man	2	33	151	21.8543	15.5464	29.2997	6.3079	7.4454
					3	18	151	11.9205	7.22012	18.1841	4.70041	6.26356
					4	13	151	8.60927	4.66387	14.2721	3.9454	5.66287
					5	15	151	9.93377	5.66721	15.8547	4.26656	5.92088
					6	9	151	5.96026	2.76134	11.0128	3.19892	5.05249
					Agree compl	26	151	17.2185	11.5668	24.2023	5.65173	6.9838
					Dont agree	37	151	24.5033	17.8768	32.1579	6.62647	7.65457
			Area 4: How well do you follow and are acquinted with the work of the VDB	Gender:	I request cases from the VDB annually.
				Other / dont want to say	No	7	7	100	59.0384	100	40.9616	0
				Woman	Yes	13	791	1.64349	0.877916	2.79402	0.765573	1.15053
					No	778	791	98.3565	97.206	99.1221	1.15053	0.765573
				Man	Yes	18	156	11.5385	6.98366	17.6217	4.5548	6.08327
					No	138	156	88.4615	82.3783	93.0163	6.08327	4.5548
				Gender:	I often read cases from the VDB published in the Swedish Veterinary Journal	4	7	57.1429	18.4052	90.1012	38.7377	32.9583
				Other / dont want to say	Yes	4	7	57.1429	18.4052	90.1012	38.7377	32.9583
					No	3	7	42.8571	9.89883	81.5948	32.9583	38.7377
				Woman	Yes	609	786	77.4809	74.3969	80.3571	3.084	2.87622
					No	177	786	22.5191	19.6429	25.6031	2.87622	3.084
				Man	Yes	126	157	80.2548	73.1596	86.1723	7.09515	5.91748
					No	31	157	19.7452	13.8277	26.8404	5.91748	7.09515
				Gender:	I believe that the VDB investigates cases well
				Other / dont want to say	CANT EVAL	1	7	14.2857	0.36103	57.8723	13.9247	43.5866
					Dont agree	1	7	14.2857	0.36103	57.8723	13.9247	43.5866
					4	3	7	42.8571	9.89883	81.5948	32.9583	38.7377
					5	2	7	28.5714	3.66926	70.9579	24.9022	42.3865
				Woman	CANT EVAL	290	790	36.7089	33.3394	40.178	3.36949	3.46911
					Dont agree	34	790	4.3038	2.99862	5.96246	1.30518	1.65866
					3	45	790	5.6962	4.18483	7.54803	1.51137	1.85183
					4	51	790	6.4557	4.8441	8.40102	1.61159	1.94532
					5	157	790	19.8734	17.1441	22.8296	2.7293	2.95621
					6	88	790	11.1392	9.03036	13.543	2.10888	2.4038
					7	75	790	9.49367	7.5406	11.7549	1.95307	2.26127
					Agree compl	50	790	6.32911	4.73372	8.25934	1.59539	1.93023
				Man	CANT EVAL	39	158	24.6835	18.179	32.1628	6.50459	7.47925
					Dont agree	19	158	12.0253	7.3976	18.1407	4.62772	6.11539
					3	4	158	2.53165	0.694002	6.35494	1.83764	3.82329
					4	8	158	5.06329	2.21102	9.73275	2.85227	4.66946
					5	33	158	20.8861	14.8345	28.0622	6.05157	7.17615
					6	20	158	12.6582	7.90637	18.8708	4.75185	6.21252
					7	17	158	10.7595	6.39398	16.6675	4.36551	5.90803
					Agree compl	18	158	11.3924	6.89336	17.4064	4.49905	6.01399
				Gender:	I believe that the VDB asks for expert opinions to a reasonable degree
				Other / dont want to say	CANT EVAL	5	7	71.4286	29.0421	96.3307	42.3865	24.9022
					Dont agree	1	7	14.2857	0.36103	57.8723	13.9247	43.5866
					4	1	7	14.2857	0.36103	57.8723	13.9247	43.5866
				Woman	CANT EVAL	444	775	57.2903	53.721	60.804	3.56932	3.51365
					Dont agree	19	775	2.45161	1.48234	3.80211	0.969276	1.3505
					3	31	775	4	2.7337	5.62986	1.2663	1.62986
					4	42	775	5.41935	3.93335	7.25511	1.486	1.83575
					5	102	775	13.1613	10.8604	15.7465	2.30088	2.58524
					6	49	775	6.32258	4.71372	8.27295	1.60886	1.95037
					7	54	775	6.96774	5.27739	8.99389	1.69035	2.02615
					Agree compl	34	775	4.3871	3.05702	6.07683	1.33008	1.68974
				Man	CANT EVAL	65	153	42.4837	34.5397	50.7245	7.94401	8.24088
					Dont agree	17	153	11.1111	6.60739	17.1932	4.50372	6.08213
					3	9	153	5.88235	2.72477	10.8727	3.15758	4.99032
					4	8	153	5.22876	2.28414	10.0426	2.94462	4.81386
					5	16	153	10.4575	6.09659	16.4265	4.36093	5.96897
					6	13	153	8.49673	4.60184	14.0914	3.89489	5.59466
					7	8	153	5.22876	2.28414	10.0426	2.94462	4.81386
					Agree compl	17	153	11.1111	6.60739	17.1932	4.50372	6.08213
				Gender:	I believe that the VDB follows expert opinions when such have been obtained
				Other / dont want to say	CANT EVAL	5	7	71.4286	29.0421	96.3307	42.3865	24.9022
					4	1	7	14.2857	0.36103	57.8723	13.9247	43.5866
					5	1	7	14.2857	0.36103	57.8723	13.9247	43.5866
				Woman	CANT EVAL	491	782	62.7877	59.2928	66.1858	3.49493	3.39811
					Dont agree	9	782	1.1509	0.527576	2.17347	0.623319	1.02258
					3	19	782	2.42967	1.46901	3.76831	0.960656	1.33864
					4	11	782	1.40665	0.70423	2.50292	0.702419	1.09627
					5	79	782	10.1023	8.07984	12.4312	2.02246	2.32887
					6	61	782	7.80051	6.01904	9.90756	1.78148	2.10705
					7	64	782	8.18414	6.3596	10.331	1.82454	2.14687
					Agree compl	48	782	6.13811	4.56007	8.05617	1.57804	1.91807
				Man	CANT EVAL	80	155	51.6129	43.4586	59.7043	8.15425	8.09142
					Dont agree	12	155	7.74194	4.06428	13.1331	3.67766	5.39113
					3	2	155	1.29032	0.156648	4.58319	1.13367	3.29287
					4	5	155	3.22581	1.05555	7.36716	2.17026	4.14135
					5	12	155	7.74194	4.06428	13.1331	3.67766	5.39113
					6	12	155	7.74194	4.06428	13.1331	3.67766	5.39113
					7	12	155	7.74194	4.06428	13.1331	3.67766	5.39113
					Agree compl	20	155	12.9032	8.06302	19.2225	4.8402	6.31925
				Gender:	I believe that the VDB evaluates according to science and established experience
				Other / dont want to say	CANT EVAL	1	7	14.2857	0.36103	57.8723	13.9247	43.5866														mainly, the woman evaluate they cannot value whether legal security or not (main message)
					3	1	7	14.2857	0.36103	57.8723	13.9247	43.5866
					4	3	7	42.8571	9.89883	81.5948	32.9583	38.7377
					5	2	7	28.5714	3.66926	70.9579	24.9022	42.3865
				Woman	CANT EVAL	291	780	37.3077	33.9031	40.8086	3.40459	3.50094
					Dont agree	27	780	3.46154	2.29333	4.99658	1.16821	1.53504
					3	37	780	4.74359	3.36159	6.47942	1.382	1.73583
					4	35	780	4.48718	3.14507	6.1856	1.34211	1.69842
					5	146	780	18.7179	16.0389	21.6358	2.679	2.91782
					6	87	780	11.1538	9.03075	13.5756	2.1231	2.42173
					7	88	780	11.2821	9.14743	13.7143	2.13462	2.43222
					Agree compl	69	780	8.84615	6.9479	11.062	1.89825	2.21585
				Man	CANT EVAL	28	153	18.3007	12.5186	25.3518	5.78206	7.0511
					Dont agree	18	153	11.7647	7.12364	17.9549	4.64107	6.19019
					3	6	153	3.92157	1.45252	8.33995	2.46904	4.41838
					4	12	153	7.84314	4.11828	13.2996	3.72486	5.45643
					5	21	153	13.7255	8.70137	20.2127	5.02412	6.48717
					6	21	153	13.7255	8.70137	20.2127	5.02412	6.48717
					7	23	153	15.0327	9.77439	21.6978	5.25828	6.6651
					Agree compl	24	153	15.6863	10.3166	22.435	5.36972	6.74869
				Gender:	'Are you sometimes surprised that the VDB in one case frees and in others convicts?' I believe that the descisions from the VDB are associated with high legal certainty
				Other / dont want to say	CANT EVAL	1	7	14.2857	0.36103	57.8723	13.9247	43.5866
					Dont agree	2	7	28.5714	3.66926	70.9579	24.9022	42.3865
					3	1	7	14.2857	0.36103	57.8723	13.9247	43.5866
					5	1	7	14.2857	0.36103	57.8723	13.9247	43.5866
					7	2	7	28.5714	3.66926	70.9579	24.9022	42.3865
				Woman	CANT EVAL	273	782	34.9105	31.5678	38.3675	3.34268	3.45697
					Dont agree	61	782	7.80051	6.01904	9.90756	1.78148	2.10705
					3	61	782	7.80051	6.01904	9.90756	1.78148	2.10705
					4	57	782	7.289	5.56705	9.34091	1.72196	2.05191
					5	145	782	18.5422	15.8771	21.4469	2.66508	2.90466
					6	81	782	10.3581	8.31113	12.7093	2.04692	2.35125
					7	59	782	7.54476	5.79273	9.62454	1.75203	2.07978
					Agree compl	45	782	5.75448	4.22796	7.62448	1.52652	1.87
				Man	CANT EVAL	37	156	23.7179	17.2826	31.1791	6.43538	7.46119
					Dont agree	25	156	16.0256	10.6475	22.7415	5.3781	6.71586
					3	9	156	5.76923	2.6717	10.6691	3.09754	4.89987
					4	6	156	3.84615	1.42433	8.18323	2.42182	4.33708
					5	22	156	14.1026	9.05384	20.5696	5.04873	6.467
					6	16	156	10.2564	5.977	16.1211	4.27941	5.86471
					7	23	156	14.7436	9.58153	21.2969	5.16206	6.55333
					Agree compl	18	156	11.5385	6.98366	17.6217	4.5548	6.08327
			Area 5: How does assessment from the VDB affect your work?	Gender:	I believe that the VDB's positions generally influence how I investigate and treat patients in a way that is positive for the animal
				Other / dont want to say	CANT EVAL	1	6	16.6667	0.421074	64.1235	16.2456	47.4568
					Dont agree	2	6	33.3333	4.32719	77.7222	29.0061	44.3889
					4	2	6	33.3333	4.32719	77.7222	29.0061	44.3889
					6	1	6	16.6667	0.421074	64.1235	16.2456	47.4568
				Woman	CANT EVAL	122	727	16.7813	14.1353	19.7	2.646	2.91871
					Dont agree	151	727	20.7703	17.8762	23.9037	2.89408	3.13345
					3	86	727	11.8294	9.57177	14.402	2.25766	2.57257
					4	66	727	9.0784	7.09074	11.4052	1.98767	2.32677
					5	183	727	25.1719	22.0544	28.4924	3.11751	3.32044
					6	63	727	8.66575	6.7231	10.9512	1.94265	2.28547
					7	27	727	3.71389	2.46148	5.35772	1.25241	1.64383
					Agree compl	29	727	3.989	2.68748	5.67884	1.30151	1.68984
				Man	CANT EVAL	16	141	11.3475	6.62697	17.7729	4.72055	6.42541
					Dont agree	39	141	27.6596	20.4654	35.8175	7.19414	8.15793
					3	16	141	11.3475	6.62697	17.7729	4.72055	6.42541
					4	12	141	8.51064	4.47504	14.3945	4.03559	5.88382
					5	33	141	23.4043	16.691	31.2685	6.7133	7.86427
					6	7	141	4.96454	2.01902	9.96125	2.94552	4.99672
					7	12	141	8.51064	4.47504	14.3945	4.03559	5.88382
					Agree compl	6	141	4.25532	1.5774	9.03179	2.67792	4.77647
				Gender:	I believe that the VDB's positions generally influence how I investigate and treat patients in a way that is negative for the animal
				Other / dont want to say	CANT EVAL	2	6	33.3333	4.32719	77.7222	29.0061	44.3889
					3	1	6	16.6667	0.421074	64.1235	16.2456	47.4568
					5	2	6	33.3333	4.32719	77.7222	29.0061	44.3889
					6	1	6	16.6667	0.421074	64.1235	16.2456	47.4568
				Woman	CANT EVAL	122	711	17.1589	14.4582	20.1353	2.70068	2.97636
					Dont agree	236	711	33.1927	29.7369	36.7887	3.45581	3.59601
					3	71	711	9.98594	7.88163	12.4288	2.10431	2.44291
					4	61	711	8.57947	6.62601	10.8844	1.95346	2.30493
					5	159	711	22.3629	19.3497	25.6073	3.01316	3.24446
					6	29	711	4.07876	2.74834	5.80548	1.33043	1.72671
					7	19	711	2.67229	1.61639	4.14176	1.0559	1.46947
					Agree compl	14	711	1.96906	1.08058	3.28169	0.888477	1.31264
				Man	CANT EVAL	23	138	16.6667	10.8684	23.9512	5.79828	7.28452
					Dont agree	51	138	36.9565	28.9023	45.5835	8.0542	8.62699
					3	10	138	7.24638	3.52946	12.9226	3.71692	5.67619
					4	2	138	1.44928	0.175998	5.13711	1.27328	3.68783
					5	23	138	16.6667	10.8684	23.9512	5.79828	7.28452
					6	9	138	6.52174	3.02527	12.0192	3.49647	5.49748
					7	6	138	4.34783	1.61205	9.22305	2.73578	4.87523
					Agree compl	14	138	10.1449	5.65823	16.4355	4.4867	6.29057
				Gender:	I believe that the VDB’s positions make me more cautious or careful in my communication with animal owners.
				Other / dont want to say	Dont agree	1	6	16.6667	0.421074	64.1235	16.2456	47.4568
					5	2	6	33.3333	4.32719	77.7222	29.0061	44.3889
					6	2	6	33.3333	4.32719	77.7222	29.0061	44.3889
					Agree compl	1	6	16.6667	0.421074	64.1235	16.2456	47.4568
				Woman	CANT EVAL	49	719	6.81502	5.08397	8.91002	1.73105	2.095
					Dont agree	58	719	8.06676	6.18217	10.3035	1.88459	2.23679
					3	24	719	3.33797	2.15018	4.92609	1.18779	1.58812
					4	16	719	2.22531	1.27718	3.58867	0.948131	1.36335
					5	182	719	25.3129	22.1719	28.658	3.14099	3.34503
					6	99	719	13.7691	11.3337	16.5061	2.43538	2.73698
					7	107	719	14.8818	12.3591	17.6964	2.52265	2.81466
					Agree compl	184	719	25.5911	22.4375	28.9464	3.15357	3.35529
				Man	CANT EVAL	8	140	5.71429	2.49902	10.9489	3.21527	5.2346
					Dont agree	19	140	13.5714	8.37287	20.3797	5.19856	6.80823
					3	5	140	3.57143	1.16962	8.13757	2.4018	4.56614
					4	8	140	5.71429	2.49902	10.9489	3.21527	5.2346
					5	42	140	30	22.5519	38.316	7.44811	8.31604
					6	17	140	12.1429	7.23529	18.7288	4.90756	6.58599
					7	17	140	12.1429	7.23529	18.7288	4.90756	6.58599
					Agree compl	24	140	17.1429	11.3034	24.4249	5.83942	7.282
				Gender:	I believe that the VDB’s positions affect how I express myself in writing, how much I write, and how much time I spend on writing clinical records.
				Other / dont want to say	5	2	6	33.3333	4.32719	77.7222	29.0061	44.3889
					7	1	6	16.6667	0.421074	64.1235	16.2456	47.4568
					Agree compl	3	6	50	11.8117	88.1883	38.1883	38.1883
				Woman	CANT EVAL	30	719	4.17246	2.83255	5.9031	1.33991	1.73064
					Dont agree	45	719	6.25869	4.6014	8.28529	1.65729	2.0266
					3	26	719	3.61613	2.37552	5.25377	1.24061	1.63764
					4	17	719	2.36439	1.38324	3.7587	0.981155	1.39431
					5	153	719	21.2796	18.3413	24.4556	2.9383	3.17608
					6	101	719	14.0473	11.5896	16.8042	2.4577	2.75689
					7	121	719	16.8289	14.1654	19.7678	2.66353	2.93891
					Agree compl	226	719	31.4325	28.0517	34.9666	3.38083	3.53402
				Man	CANT EVAL	8	138	5.7971	2.53572	11.103	3.26138	5.30592
					Dont agree	18	138	13.0435	7.91714	19.829	5.12634	6.78554
					3	6	138	4.34783	1.61205	9.22305	2.73578	4.87523
					4	5	138	3.62319	1.18672	8.25263	2.43646	4.62944
					5	42	138	30.4348	22.8942	38.8367	7.54054	8.40193
					6	20	138	14.4928	9.0829	21.4918	5.40986	6.99908
					7	17	138	12.3188	7.34265	18.9897	4.97619	6.67089
					Agree compl	22	138	15.942	10.2687	23.1357	5.67333	7.19368
				Gender:	At my workplace, we discuss the VDB’s cases and clarify or adjust our routines if we find it appropriate.
				Other / dont want to say	Dont agree	1	6	16.6667	0.421074	64.1235	16.2456	47.4568
					4	1	6	16.6667	0.421074	64.1235	16.2456	47.4568
					5	2	6	33.3333	4.32719	77.7222	29.0061	44.3889
					6	1	6	16.6667	0.421074	64.1235	16.2456	47.4568
					8	1	6	16.6667	0.421074	64.1235	16.2456	47.4568
				Woman	CANT EVAL	102	721	14.147	11.6847	16.9068	2.46232	2.75981
					Dont agree	237	721	32.871	29.4489	36.434	3.42209	3.56297
					3	102	721	14.147	11.6847	16.9068	2.46232	2.75981		'1'
					4	39	721	5.40915	3.87435	7.32061	1.5348	1.91146
					5	143	721	19.8336	16.9819	22.9344	2.85163	3.10087
					6	41	721	5.68655	4.1113	7.63567	1.57524	1.94912
					7	23	721	3.19001	2.03272	4.74829	1.15729	1.55828
					Agree compl	34	721	4.71567	3.28752	6.52762	1.42816	1.81195
				Man	CANT EVAL	18	136	13.2353	8.03651	20.1088	5.19878	6.87352
					Dont agree	41	136	30.1471	22.5798	38.6016	7.56727	8.45453
					3	18	136	13.2353	8.03651	20.1088	5.19878	6.87352
					4	14	136	10.2941	5.74318	16.6684	4.55094	6.37431
					5	19	136	13.9706	8.6256	20.9542	5.34499	6.98361
					6	8	136	5.88235	2.57351	11.2616	3.30884	5.37921
					7	8	136	5.88235	2.57351	11.2616	3.30884	5.37921
					Agree compl	10	136	7.35294	3.5822	13.1066	3.77074	5.75366
				Gender:	At my workplace, sufficient support is provided to respond to a complaint from the VDB.
				Other / dont want to say	CANT EVAL	3	6	50	11.8117	88.1883	38.1883	38.1883
					5	1	6	16.6667	0.421074	64.1235	16.2456	47.4568
					7	1	6	16.6667	0.421074	64.1235	16.2456	47.4568
					8	1	6	16.6667	0.421074	64.1235	16.2456	47.4568
				Woman	CANT EVAL	282	713	39.5512	35.9417	43.2475	3.60952	3.69635
					Dont agree	77	713	10.7994	8.61716	13.3121	2.18228	2.51262
					3	28	713	3.92707	2.62509	5.62591	1.30198	1.69884
					4	27	713	3.78682	2.5101	5.462	1.27672	1.67519
					5	66	713	9.25666	7.2314	11.6262	2.02526	2.36952
					6	48	713	6.73212	5.0051	8.82701	1.72702	2.09489
					7	57	713	7.99439	6.11086	10.2338	1.88353	2.23943
					Agree compl	128	713	17.9523	15.2025	20.9703	2.74986	3.01796
				Man	CANT EVAL	57	138	41.3043	32.9957	49.9945	8.30865	8.69011
					Dont agree	13	138	9.42029	5.11177	15.5702	4.30852	6.14993
					3	6	138	4.34783	1.61205	9.22305	2.73578	4.87523
					4	1	138	0.724638	0.0183446	3.97118	0.706293	3.24654
					5	8	138	5.7971	2.53572	11.103	3.26138	5.30592
					6	9	138	6.52174	3.02527	12.0192	3.49647	5.49748
					7	17	138	12.3188	7.34265	18.9897	4.97619	6.67089
					Agree compl	27	138	19.5652	13.3073	27.1748	6.25796	7.60957
				Gender:	At my workplace, if a person has complaints filed to the VDB, that person is given time (work hours) to respond to the VDB (i.e., to do so during work hours).
				Other / dont want to say	CANT EVAL	3	6	50	11.8117	88.1883	38.1883	38.1883
					Dont agree	1	6	16.6667	0.421074	64.1235	16.2456	47.4568
					5	1	6	16.6667	0.421074	64.1235	16.2456	47.4568
					Agree compl	1	6	16.6667	0.421074	64.1235	16.2456	47.4568
				Woman	CANT EVAL	310	721	42.9958	39.3479	46.7013	3.64797	3.7055
					Dont agree	127	721	17.6144	14.9016	20.5952	2.71285	2.9808
					3	22	721	3.05132	1.92192	4.58343	1.1294	1.53211
					4	13	721	1.80305	0.963454	3.06354	0.839598	1.26049
					5	61	721	8.46047	6.53321	10.7353	1.92726	2.27485
					6	30	721	4.16089	2.82465	5.88687	1.33624	1.72599
					7	40	721	5.54785	3.99268	7.47828	1.55517	1.93043
					Agree compl	118	721	16.3662	13.7384	19.2725	2.62778	2.90631
				Man	CANT EVAL	66	140	47.1429	38.6569	55.7523	8.48599	8.60942
					Dont agree	22	140	15.7143	10.1178	22.8195	5.59646	7.10519
					3	6	140	4.28571	1.58878	9.09465	2.69693	4.80894
					5	11	140	7.85714	3.98748	13.6236	3.86967	5.7665
					6	6	140	4.28571	1.58878	9.09465	2.69693	4.80894
					7	6	140	4.28571	1.58878	9.09465	2.69693	4.80894
					Agree compl	23	140	16.4286	10.7086	23.6241	5.72	7.19557
				Gender:	Are you familiar with the concept of 'defensive medicine' – when a practitioner performs more tests than directly necessary, with the underlying reason being the desire to avoid complaints?
				Other / dont want to say	Yes	5	6	83.3333	35.8765	99.5789	47.4568	16.2456
					No	1	6	16.6667	0.421074	64.1235	16.2456	47.4568
				Woman	Yes	487	734	66.3488	62.8018	69.7637	3.54696	3.41491
					No	247	734	33.6512	30.2363	37.1982	3.41491	3.54696
				Man	Yes	96	142	67.6056	59.2477	75.2113	8.35793	7.6057
					No	46	142	32.3944	24.7887	40.7523	7.6057	8.35793
			Area 6: Questions on how animal owners previously filing complaints or creating other problems would be received at the clinic	Gender:	Would you be willing to accept animals from owners who have previously filed complaints concerning you or someone at the clinic you work at?
				Other / dont want to say	Yes	2	6	33.3333	4.32719	77.7222	29.0061	44.3889
					No	3	6	50	11.8117	88.1883	38.1883	38.1883
					Dont know	1	6	16.6667	0.421074	64.1235	16.2456	47.4568
				Woman	Yes	92	730	12.6027	10.2818	15.2307	2.32098	2.62792
					No	455	730	62.3288	58.701	65.8564	3.62772	3.52765
					Dont know	183	730	25.0685	21.962	28.3779	3.10647	3.30941
				Man	Yes	30	140	21.4286	14.9491	29.1558	6.47944	7.72723
					No	92	140	65.7143	57.2251	73.5228	8.48918	7.80852
					Dont know	18	140	12.8571	7.80127	19.5569	5.05587	6.69974
				Gender:	Would the clinic you work at be willing to accept animals from owners who have previously filed complaints concerning you or someone else at the clinic?
				Other / dont want to say	Yes	4	6	66.6667	22.2778	95.6728	44.3889	29.0061
					No	2	6	33.3333	4.32719	77.7222	29.0061	44.3889
				Woman	Yes	246	713	34.5021	31.013	38.1201	3.48913	3.61801
					No	174	713	24.4039	21.2924	27.7289	3.1115	3.32493
					Dont know	293	713	41.094	37.4558	44.8062	3.6382	3.7122
				Man	Yes	40	136	29.4118	21.9147	37.8293	7.49706	8.41755
					No	55	136	40.4412	32.1173	49.1907	8.32385	8.74951
					Dont know	41	136	30.1471	22.5798	38.6016	7.56727	8.45453
				Gender:	I would accept owners who have filed complaints concerning me for things I consider to have been clear mistakes, but which did not affect the outcome of the case (perhaps an incorrect note that was corrected, or discharge advice that should have been written but was only given verbally).
				Other / dont want to say	CANT EVAL	1	6	16.6667	0.421074	64.1235	16.2456	47.4568
					Dont agree	1	6	16.6667	0.421074	64.1235	16.2456	47.4568
					3	1	6	16.6667	0.421074	64.1235	16.2456	47.4568
					7	1	6	16.6667	0.421074	64.1235	16.2456	47.4568
					8	2	6	33.3333	4.32719	77.7222	29.0061	44.3889
				Woman	CANT EVAL	105	715	14.6853	12.1709	17.4951	2.51438	2.80975
					Dont agree	300	715	41.958	38.3105	45.6722	3.64752	3.71414
					3	66	715	9.23077	7.21097	11.5941	2.0198	2.36332
					4	21	715	2.93706	1.82709	4.4547	1.10998	1.51764
					5	106	715	14.8252	12.3	17.6445	2.52513	2.81929
					6	38	715	5.31469	3.78808	7.22214	1.5266	1.90746
					7	28	715	3.91608	2.6177	5.61031	1.29838	1.69423
					Agree compl	51	715	7.13287	5.35667	9.27205	1.7762	2.13918
				Man	CANT EVAL	24	138	17.3913	11.4723	24.7627	5.91901	7.37135
					Dont agree	57	138	41.3043	32.9957	49.9945	8.30865	8.69011
					3	9	138	6.52174	3.02527	12.0192	3.49647	5.49748
					4	4	138	2.89855	0.795289	7.25504	2.10326	4.35649
					5	17	138	12.3188	7.34265	18.9897	4.97619	6.67089
					6	9	138	6.52174	3.02527	12.0192	3.49647	5.49748
					7	7	138	5.07246	2.06344	10.1719	3.00903	5.09943
					Agree compl	11	138	7.97101	4.04626	13.8147	3.92476	5.84369
				Gender:	I would accept owners who have filed complaints concerning me for incidents with an unfortunate outcome (e.g., an older dog passed away, but I don’t believe my treatment or advice contributed to this), but where I still think the owner is quite reasonable.
				Other / dont want to say	CANT EVAL	1	6	16.6667	0.421074	64.1235	16.2456	47.4568
					Dont agree	1	6	16.6667	0.421074	64.1235	16.2456	47.4568
					5	1	6	16.6667	0.421074	64.1235	16.2456	47.4568
					8	3	6	50	11.8117	88.1883	38.1883	38.1883
				Woman	CANT EVAL	76	711	10.6892	8.51468	13.1959	2.17449	2.50676
					Dont agree	264	711	37.1308	33.5688	40.8001	3.56199	3.66927
					3	63	711	8.86076	6.87591	11.1945	1.98485	2.33372
					4	35	711	4.92264	3.45241	6.78	1.47023	1.85736
					5	148	711	20.8158	17.8874	23.9885	2.92835	3.17279
					6	43	711	6.04782	4.41105	8.06023	1.63677	2.01241
					7	34	711	4.782	3.33407	6.61854	1.44793	1.83654
					Agree compl	48	711	6.75105	5.0193	8.85156	1.73176	2.10051
				Man	CANT EVAL	17	136	12.5	7.45324	19.258	5.04676	6.75797
					Dont agree	53	136	38.9706	30.7306	47.7019	8.23998	8.73129
					3	9	136	6.61765	3.07042	12.1906	3.54722	5.57296
					4	10	136	7.35294	3.5822	13.1066	3.77074	5.75366
					5	19	136	13.9706	8.6256	20.9542	5.34499	6.98361
					6	6	136	4.41176	1.63601	9.35512	2.77576	4.94336
					7	8	136	5.88235	2.57351	11.2616	3.30884	5.37921
					Agree compl	14	136	10.2941	5.74318	16.6684	4.55094	6.37431
				Gender:	I would accept owners who I feel have caused significant problems for staff and/or other animal owners through their behavior.
				Other / dont want to say	CANT EVAL	1	6	16.6667	0.421074	64.1235	16.2456	47.4568
					Dont agree	4	6	66.6667	22.2778	95.6728	44.3889	29.0061
					3	1	6	16.6667	0.421074	64.1235	16.2456	47.4568
				Woman	CANT EVAL	26	712	3.65169	2.39901	5.30498	1.25267	1.65329
					Dont agree	545	712	76.5449	73.256	79.6122	3.28896	3.06722
					3	60	712	8.42697	6.49208	10.7142	1.93489	2.28727
					4	27	712	3.79213	2.51364	5.46961	1.27849	1.67747
					5	37	712	5.19663	3.68495	7.09203	1.51168	1.8954
					6	7	712	0.983146	0.396164	2.01511	0.586982	1.03196
					7	4	712	0.561798	0.153277	1.43213	0.408521	0.870333
					Agree compl	6	712	0.842697	0.309865	1.82512	0.532832	0.982419
				Man	CANT EVAL	9	138	6.52174	3.02527	12.0192	3.49647	5.49748
					Dont agree	103	138	74.6377	66.5323	81.655	8.1054	7.01727
					3	12	138	8.69565	4.57411	14.6969	4.12154	6.00125
					4	3	138	2.17391	0.450577	6.22154	1.72334	4.04763
					5	8	138	5.7971	2.53572	11.103	3.26138	5.30592
					7	1	138	0.724638	0.0183446	3.97118	0.706293	3.24654
					Agree compl	2	138	1.44928	0.175998	5.13711	1.27328	3.68783
				Gender:	I would accept animals from owners who I know have posted 'cruel' or derogatory comments, or provided incorrect information, about a named veterinarian on social media.
				Other / dont want to say	CANT EVAL	2	6	33.3333	4.32719	77.7222	29.0061	44.3889
					Dont agree	3	6	50	11.8117	88.1883	38.1883	38.1883
					Agree compl	1	6	16.6667	0.421074	64.1235	16.2456	47.4568
				Woman	CANT EVAL	48	713	6.73212	5.0051	8.82701	1.72702	2.09489
					Dont agree	391	713	54.8387	51.1021	58.5351	3.73661	3.69642
					3	121	713	16.9705	14.2864	19.9312	2.68414	2.96065
					4	34	713	4.76858	3.32465	6.60015	1.44393	1.83157
					5	89	713	12.4825	10.1456	15.1348	2.3369	2.65233
					6	10	713	1.40252	0.674559	2.56413	0.727965	1.1616
					7	12	713	1.68303	0.872592	2.92144	0.810437	1.23841
					Agree compl	8	713	1.12202	0.485619	2.1988	0.636401	1.07678
				Man	CANT EVAL	15	137	10.9489	6.25898	17.415	4.68992	6.4661
					Dont agree	84	137	61.3139	52.6206	69.5069	8.69328	8.193
					3	14	137	10.219	5.70039	16.5511	4.51859	6.33217
					4	3	137	2.18978	0.453882	6.266	1.7359	4.07622
					5	14	137	10.219	5.70039	16.5511	4.51859	6.33217
					6	2	137	1.45985	0.177287	5.17389	1.28257	3.71404
					7	1	137	0.729927	0.0184784	3.99968	0.711449	3.26976
					Agree compl	4	137	2.91971	0.801136	7.30678	2.11857	4.38708
			Area 7a: If you yourself have had complaints filed to the VDB	Gender:	How many times have you have complaints filed to the VDB? (If you have never been reported, please go to the next page).
				Other / dont want to say	1-2	1	1	100	2.5	100	97.5	0
				Woman	1-2	337	411	81.9951	77.9325	85.5896	4.06264	3.59448
					3-5	71	411	17.2749	13.7454	21.2836	3.5295	4.00865
					>5	3	411	0.729927	0.150782	2.11824	0.579145	1.38831
				Man	1-2	70	112	62.5	52.8526	71.4689	9.64738	8.96891
					3-5	26	112	23.2143	15.7592	32.1354	7.45507	8.92109
					>5	16	112	14.2857	8.39158	22.1602	5.89414	7.87445
				Gender:	How many times have you been given a sanction by the VDB – an admonition or a warning?
				Other / dont want to say	0	1	1	100	2.5	100	97.5	0
				Woman	0	337	398	84.6734	80.7521	88.069	3.92127	3.39567
					1-2	61	398	15.3266	11.931	19.2479	3.39567	3.92127
				Man	0	60	108	55.5556	45.6807	65.118	9.87486	9.56244
					1-2	36	108	33.3333	24.5545	43.0523	8.77885	9.719
					3-5	6	108	5.55556	2.06583	11.7005	3.48973	6.14491
					>5	6	108	5.55556	2.06583	11.7005	3.48973	6.14491
				Gender:	I felt that I received support from colleagues during and after the reports.
				other	6	1	1	100	2.5	100	97.5	0
				Woman	Dont agree	36	409	8.80196	6.24092	11.9773	2.56104	3.17539
					2	29	409	7.09046	4.79971	10.0246	2.29076	2.93409
					3	27	409	6.60147	4.39513	9.45971	2.20633	2.85824
					4	57	409	13.9364	10.7291	17.6763	3.20728	3.73991
					5	53	409	12.9584	9.85952	16.6052	3.09891	3.64673
					6	54	409	13.2029	10.0764	16.8735	3.12656	3.67057
					Agree compl	153	409	37.4083	32.7026	42.2977	4.70575	4.88938
				Man	Dont agree	26	108	24.0741	16.3681	33.2514	7.70594	9.17728
					2	5	108	4.62963	1.52009	10.4738	3.10954	5.84418
					3	9	108	8.33333	3.88148	15.2304	4.45186	6.89706
					4	14	108	12.963	7.27186	20.7924	5.6911	7.82942
					5	16	108	14.8148	8.7116	22.9408	6.10321	8.12594
					6	10	108	9.25926	4.52998	16.3694	4.72928	7.11014
					Agree compl	28	108	25.9259	17.9697	35.2463	7.95626	9.32035
				Gender:	I felt that I was treated negatively by colleagues during and after the complaints.
				Other / dont want to say	Dont agree	1	1	100	2.5	100	97.5	0
				Woman	1	350	404	86.6337	82.9222	89.7968	3.71147	3.16318
					2	20	404	4.9505	3.04976	7.54232	1.90073	2.59183
					3	11	404	2.72277	1.36687	4.81949	1.35591	2.09672
					4	8	404	1.9802	0.858692	3.86436	1.12151	1.88416
					5	3	404	0.742574	0.153399	2.15468	0.589175	1.4121
					6	4	404	0.990099	0.270409	2.51552	0.71969	1.52542
					Agree compl	8	404	1.9802	0.858692	3.86436	1.12151	1.88416
				Man	Dont agree	82	108	75.9259	66.7486	83.6319	9.17728	7.70594
					2	4	108	3.7037	1.0182	9.21191	2.68551	5.5082
					3	5	108	4.62963	1.52009	10.4738	3.10954	5.84418
					4	2	108	1.85185	0.22506	6.52965	1.62679	4.6778
					5	3	108	2.77778	0.576549	7.9036	2.20123	5.12582
					6	2	108	1.85185	0.22506	6.52965	1.62679	4.6778
					Agree compl	10	108	9.25926	4.52998	16.3694	4.72928	7.11014
				Gender:	I sought support from the Swedish Veterinary Association in connection with the complaints.
				Other / dont want to say	No	1	1	100	2.5	100	97.5	0
				Woman	Yes	21	408	5.14706	3.21398	7.76045	1.93308	2.61339
					No	387	408	94.8529	92.2395	96.786	2.61339	1.93308
				Man	Yes	24	112	21.4286	14.2383	30.1855	7.19025	8.7569
					No	88	112	78.5714	69.8145	85.7617	8.7569	7.19025
				Gender:	If you sought support from the Swedish Veterinary Association, how useful did you find the information you received?
				Woman	Not at all	6	21	28.5714	11.2809	52.1751	17.2905	23.6037
					2	3	21	14.2857	3.0489	36.3424	11.2368	22.0567
					3	1	21	4.7619	0.120488	23.816	4.64142	19.0541
					4	4	21	19.0476	5.44636	41.9066	13.6013	22.859
					5	1	21	4.7619	0.120488	23.816	4.64142	19.0541
					Very much	6	21	28.5714	11.2809	52.1751	17.2905	23.6037
				Man	Not at all	14	24	58.3333	36.6431	77.8903	21.6903	19.557
					2	1	24	4.16667	0.105435	21.1202	4.06123	16.9535
					4	3	24	12.5	2.65593	32.3611	9.84407	19.8611
					5	2	24	8.33333	1.02563	26.9973	7.3077	18.6639
					6	1	24	4.16667	0.105435	21.1202	4.06123	16.9535
					Very much	3	24	12.5	2.65593	32.3611	9.84407	19.8611
				Gender:	Did you seek legal assistance in connection with having complaints filed?
				Other / dont want to say	No	1	1	100	2.5	100	97.5	0
				Woman	Yes	40	407	9.82801	7.11441	13.1421	2.7136	3.31413
					No	367	407	90.172	86.8579	92.8856	3.31413	2.7136
				Man	Yes	22	112	19.6429	12.7386	28.2152	6.90423	8.57239
					No	90	112	80.3571	71.7848	87.2614	8.57239	6.90423
				Gender:	It is my belief that the reason I have had complaints filed to the VDB on one or more occasions was due to a lack of routines at the workplace—issues that could have been prevented through a different organization of the workplace (e.g., better facilities, increased staffing, higher competence among the staff, greater influence over the choice of equipment).
				Other / dont want to say	Dont agree	1	1	100	2.5	100	97.5	0
				Woman	CANT EVAL	16	405	3.95062	2.27469	6.3364	1.67592	2.38578
					Dont agree	212	405	52.3457	47.3561	57.3007	4.98955	4.95504
					3	30	405	7.40741	5.05328	10.4058	2.35413	2.99844
					4	12	405	2.96296	1.54019	5.11846	1.42278	2.1555
					5	52	405	12.8395	9.73983	16.4944	3.09968	3.65488
					6	19	405	4.69136	2.8478	7.2294	1.84356	2.53804
					7	18	405	4.44444	2.65501	6.93336	1.78944	2.48892
					8	46	405	11.358	8.43652	14.8583	2.9215	3.50027
				Man	CANT EVAL	12	111	10.8108	5.71233	18.123	5.09848	7.31214
					Dont agree	57	111	51.3514	41.678	60.9508	9.67336	9.59947
					3	5	111	4.5045	1.47856	10.1993	3.02595	5.69483
					4	2	111	1.8018	0.218956	6.35733	1.58285	4.55553
					5	19	111	17.1171	10.6317	25.4328	6.48537	8.31568
					6	6	111	5.40541	2.00927	11.3944	3.39614	5.98904
					7	4	111	3.6036	0.990437	8.96999	2.61317	5.36639
					Agree compl	6	111	5.40541	2.00927	11.3944	3.39614	5.98904
			Area 7b: How much your own experiences of having complaints filed have affected your work	Gender:	I devote more time and care to writing clinical records
				Other / dont want to say	Agree compl	1	1	100	2.5	100	97.5	0
				Woman	Dont agree	60	403	14.8883	11.5576	18.7449	3.33074	3.85654
					2	27	403	6.69975	4.46126	9.59834	2.23849	2.89859
					3	41	403	10.1737	7.40019	13.5481	2.77351	3.37445
					4	58	403	14.3921	11.1133	18.2044	3.27877	3.81233
					5	80	403	19.8511	16.0664	24.0852	3.78474	4.23413
					6	52	403	12.9032	9.78895	16.5745	3.11427	3.67128
					Agree compl	85	403	21.0918	17.2096	25.4045	3.88221	4.31273
				Man	Dont agree	16	101	15.8416	9.33466	24.4473	6.50692	8.60571
					2	11	101	10.8911	5.56372	18.652	5.32737	7.76092
					3	11	101	10.8911	5.56372	18.652	5.32737	7.76092
					4	17	101	16.8317	10.1218	25.5758	6.70984	8.7441
					5	23	101	22.7723	15.0165	32.1846	7.75574	9.41227
					6	10	101	9.90099	4.85088	17.4553	5.05011	7.55429
					Agree compl	13	101	12.8713	7.03502	21.0042	5.83627	8.13291
				Gender:	I avoid performing certain types of medical procedures.
				Other / dont want to say	Agree compl	1	1	100	2.5	100	97.5	0
				Woman	Dont agree	184	396	46.4646	41.4686	51.5139	4.99606	5.04928
					2	44	396	11.1111	8.19032	14.6281	2.92079	3.51703
					3	22	396	5.55556	3.51402	8.29063	2.04154	2.73508
					4	42	396	10.6061	7.75148	14.0652	2.85458	3.45917
					5	33	396	8.33333	5.8056	11.5041	2.52773	3.17079
					6	17	396	4.29293	2.52036	6.78458	1.77257	2.49165
					Agree compl	54	396	13.6364	10.4128	17.4152	3.22357	3.77882
				Man	Dont agree	44	98	44.898	34.8332	55.2793	10.0647	10.3813
					2	10	98	10.2041	5.00276	17.966	5.20132	7.76188
					3	4	98	4.08163	1.12313	10.1218	2.9585	6.04015
					4	8	98	8.16327	3.5903	15.4525	4.57297	7.28924
					5	5	98	5.10204	1.67714	11.5058	3.4249	6.4038
					6	7	98	7.14286	2.9199	14.1645	4.22296	7.02167
					Agree compl	20	98	20.4082	12.9342	29.7438	7.47395	9.33562
				Gender:	I avoid 'difficult' animal owners as much as possible.
				Other / dont want to say	4	1	1	100	2.5	100	97.5	0
				Woman	Dont agree	99	399	24.812	20.6491	29.3531	4.1629	4.54103
					2	54	399	13.5338	10.3332	17.2871	3.20066	3.75328
					3	26	399	6.51629	4.30046	9.40234	2.21583	2.88605
					4	42	399	10.5263	7.69236	13.9615	2.83395	3.43522
					5	51	399	12.782	9.66707	16.4615	3.11489	3.67953
					6	38	399	9.52381	6.82797	12.8376	2.69584	3.31376
					Agree compl	89	399	22.3058	18.3142	26.7136	3.99154	4.40786
				Man	Dont agree	27	102	26.4706	18.2243	36.1294	8.24626	9.65877
					2	11	102	10.7843	5.50789	18.4772	5.27643	7.69292
					3	10	102	9.80392	4.80228	17.2914	5.00165	7.48751
					4	9	102	8.82353	4.11438	16.0898	4.70915	7.26629
					5	14	102	13.7255	7.71181	21.9557	6.01368	8.23016
					6	3	102	2.94118	0.610697	8.35533	2.33048	5.41416
					Agree compl	28	102	27.451	19.0786	37.1761	8.37242	9.72508
				Gender:	I have switched to part-time work
				Other / dont want to say	No	1	1	100	2.5	100	97.5	0
				Woman	Yes	106	399	26.5664	22.295	31.1893	4.27137	4.62288
					No	293	399	73.4336	68.8107	77.705	4.62288	4.27137
				Man	Yes	26	100	26	17.7394	35.7312	8.26056	9.73121
					No	74	100	74	64.2688	82.2606	9.73121	8.26056
				Gender:	I choose to let my work be influenced only where I believe the VDB has made a good and relevant assessment.
				Other / dont want to say	Agree compl	1	1	100	2.5	100	97.5	0
				Woman	Dont agree	74	363	20.3857	16.3599	24.9022	4.02581	4.51649
					2	21	363	5.78512	3.61638	8.70747	2.16874	2.92235
					3	32	363	8.81543	6.10791	12.2168	2.70752	3.40137
					4	86	363	23.6915	19.4099	28.408	4.28156	4.71655
					5	36	363	9.91736	7.04305	13.465	2.8743	3.54768
					6	32	363	8.81543	6.10791	12.2168	2.70752	3.40137
					Agree compl	82	363	22.5895	18.3889	27.2437	4.20065	4.65415
				Man	Dont agree	18	94	19.1489	11.7619	28.5646	7.38699	9.4157
					2	5	94	5.31915	1.74944	11.9779	3.56971	6.65873
					3	7	94	7.44681	3.04635	14.743	4.40046	7.29617
					4	19	94	20.2128	12.6303	29.7511	7.5825	9.53837
					5	11	94	11.7021	5.98871	19.9743	5.71342	8.27219
					6	9	94	9.57447	4.47221	17.3986	5.10226	7.8241
					Agree compl	25	94	26.5957	18.0084	36.7097	8.58733	10.114
				Gender:	I worry about the workplace’s finances in connection with my case(s) with the VDB.
				Other / dont want to say	Dont agree	1	1	100	2.5	100	97.5	0
				Woman	Dont agree	300	394	76.1421	71.6191	80.2675	4.52302	4.12532
					2	39	394	9.89848	7.13382	13.2827	2.76466	3.38425
					3	10	394	2.53807	1.22366	4.61796	1.31441	2.07989
					4	15	394	3.80711	2.14619	6.20157	1.66092	2.39447
					5	9	394	2.28426	1.04971	4.29183	1.23456	2.00756
					6	7	394	1.77665	0.717214	3.62617	1.05944	1.84952
					Agree compl	14	394	3.5533	1.95599	5.89001	1.59731	2.33672
				Man	Dont agree	61	99	61.6162	51.3014	71.2164	10.3148	9.60028
					2	12	99	12.1212	6.42278	20.2163	5.69843	8.09505
					3	5	99	5.05051	1.65999	11.3936	3.39051	6.34308
					4	6	99	6.06061	2.25638	12.7257	3.80423	6.66508
					5	2	99	2.0202	0.245599	7.10761	1.7746	5.08741
					6	1	99	1.0101	0.0255703	5.49968	0.984531	4.48958
					Agree compl	12	99	12.1212	6.42278	20.2163	5.69843	8.09505
				Gender:	I worry about the reputation of the workplace (eg. on social media) in connection with my cases (s) with the VDB.
				Other / dont want to say	Agree compl	1	1	100	2.5	100	97.5	0
				Woman	Dont agree	185	394	46.9543	41.9385	52.0162	5.01576	5.06185
					2	29	394	7.36041	4.98451	10.3999	2.37589	3.03948
					3	29	394	7.36041	4.98451	10.3999	2.37589	3.03948
					4	47	394	11.9289	8.89799	15.5457	3.03094	3.61681
					5	28	394	7.1066	4.77392	10.1074	2.33267	3.00083
					6	27	394	6.85279	4.56428	9.81408	2.28852	2.96128
					Agree compl	49	394	12.4365	9.34399	16.1067	3.09256	3.67012
				Man	Dont agree	33	100	33	23.9199	43.1173	9.08015	10.1173
					2	9	100	9	4.19836	16.3982	4.80164	7.39823
					3	11	100	11	5.6207	18.8301	5.3793	7.83011
					4	14	100	14	7.87054	22.3728	6.12946	8.3728
					5	9	100	9	4.19836	16.3982	4.80164	7.39823
					6	7	100	7	2.86053	13.892	4.13947	6.89197
					Agree compl	17	100	17	10.2265	25.8175	6.77351	8.81754
				Gender:	My situation has been affected very little by the board's investigations.
				Other / dont want to say	5	1	1	100	2.5	100	97.5	0
				Woman	CANT EVAL	19	402	4.72637	2.86923	7.28262	1.85714	2.55625
					Dont agree	43	402	10.6965	7.84996	14.137	2.84656	3.44046
					3	34	402	8.45771	5.92823	11.6183	2.52948	3.1606
					4	25	402	6.21891	4.06462	9.04371	2.15429	2.8248
					5	81	402	20.1493	16.336	24.4085	3.81327	4.25924
					6	13	402	3.23383	1.73289	5.46647	1.50094	2.23264
					7	61	402	15.1741	11.8101	19.0608	3.36403	3.8867
					Agree compl	126	402	31.3433	26.8362	36.1277	4.50711	4.78437
				Man	CANT EVAL	3	103	2.91262	0.604728	8.27649	2.30789	5.36387
					Dont agree	20	103	19.4175	12.2829	28.3832	7.13458	8.96571
					3	10	103	9.70874	4.75464	17.1306	4.9541	7.42189
					4	7	103	6.79612	2.77587	13.5022	4.02025	6.70612
					5	22	103	21.3592	13.8962	30.5329	7.46304	9.17371
					6	3	103	2.91262	0.604728	8.27649	2.30789	5.36387
					7	14	103	13.5922	7.63482	21.7528	5.95741	8.16061
					Agree compl	24	103	23.301	15.5357	32.6576	7.76529	9.35666
			Area 8: The VDB - the animal owner, the animal and the medical process	Gender:	Inadequate communication between veterinarian and animal owner
				Other / dont want to say	2	1	4	25	0.630946	80.588	24.3691	55.588
					Very imp	3	4	75	19.412	99.3691	55.588	24.3691
				Woman	Not at all imp	33	670	4.92537	3.41431	6.84781	1.51106	1.92244
					2	23	670	3.43284	2.18833	5.10658	1.24451	1.67375
					3	61	670	9.10448	7.03573	11.5415	2.06875	2.437
					4	120	670	17.9104	15.079	21.0279	2.83147	3.1174
					Very imp	433	670	64.6269	60.8736	68.2506	3.75323	3.62372
				Man	Not at all imp	6	121	4.95868	1.84123	10.4806	3.11745	5.52197
					2	7	121	5.78512	2.35729	11.5566	3.42784	5.77144
					3	13	121	10.7438	5.84601	17.6714	4.89779	6.92757
					4	28	121	23.1405	15.9608	31.679	7.17973	8.53853
					Very imp	67	121	55.3719	46.064	64.4107	9.30793	9.03876
				Gender:	The medical care process became clearly complicated when looking back on it.
				Other / dont want to say	2	1	4	25	0.630946	80.588	24.3691	55.588
					4	1	4	25	0.630946	80.588	24.3691	55.588
					Very imp	2	4	50	6.7586	93.2414	43.2414	43.2414
				Woman	Not at all imp	77	650	11.8462	9.46282	14.5822	2.38334	2.73603
					2	103	650	15.8462	13.1222	18.8844	2.72394	3.03828
					3	214	650	32.9231	29.3181	36.6841	3.60502	3.76099
					4	168	650	25.8462	22.5198	29.3936	3.32637	3.54742
					5	88	650	13.5385	11.0018	16.4115	2.53668	2.87302
				Man	Not at all imp	23	116	19.8276	13.0038	28.2507	6.8238	8.4231
					2	14	116	12.069	6.75788	19.42	5.31109	7.35108
					3	37	116	31.8966	23.5506	41.1928	8.34595	9.29623
					4	26	116	22.4138	15.1941	31.0914	7.21972	8.67765
					Very imp	16	116	13.7931	8.09425	21.4308	5.69886	7.63772
				Gender:	The animal died, even though the initial prognosis was assessed as relatively good.
				Other / dont want to say	3	2	4	50	6.7586	93.2414	43.2414	43.2414
					4	1	4	25	0.630946	80.588	24.3691	55.588
					Very imp	1	4	25	0.630946	80.588	24.3691	55.588
				Woman	Not at all imp	82	647	12.6739	10.2082	15.4858	2.46566	2.81195
					2	95	647	14.6832	12.0448	17.6484	2.63833	2.96525
					3	171	647	26.4297	23.0687	30.0073	3.36098	3.57766
					4	154	647	23.8022	20.5691	27.2763	3.23303	3.4741
					Very imp	145	647	22.4111	19.2527	25.8236	3.15844	3.41248
				Man	Not at all imp	24	115	20.8696	13.8528	29.4421	7.01675	8.57256
					2	19	115	16.5217	10.2502	24.5923	6.27151	8.07051
					3	32	115	27.8261	19.8745	36.9546	7.95155	9.12853
					4	25	115	21.7391	14.5897	30.3964	7.1494	8.6573
					Very imp	15	115	13.0435	7.48784	20.5993	5.55564	7.55583
				Gender:	The animal owner feels that the veterinarian is investigating the wrong problem	1	4	25	0.630946	80.588	24.3691	55.588
				Other / dont want to say	2	1	4	25	0.630946	80.588	24.3691	55.588
					4	3	4	75	19.412	99.3691	55.588	24.3691
				Woman	Not at all imp	115	641	17.9407	15.0456	21.1346	2.89507	3.19384
					2	134	641	20.9048	17.8189	24.2614	3.08589	3.35654
					3	208	641	32.4493	28.8349	36.2263	3.61444	3.77703
					4	111	641	17.3167	14.4654	20.4727	2.85125	3.15597
					Very imp	73	641	11.3885	9.03369	14.1055	2.35476	2.71702
				Man	Not at all imp	23	112	20.5357	13.4857	29.203	7.05001	8.6673
					2	26	112	23.2143	15.7592	32.1354	7.45507	8.92109
					3	37	112	33.0357	24.4382	42.5556	8.59752	9.51986
					4	13	112	11.6071	6.3272	19.0305	5.27994	7.42335
					Very imp	13	112	11.6071	6.3272	19.0305	5.27994	7.42335
				Gender:	The animal owner feels that the veterinarian makes an incorrect assessment or provides incorrect treatment.
				Other / dont want to say	4	1	4	25	0.630946	80.588	24.3691	55.588
					Very imp	3	4	75	19.412	99.3691	55.588	24.3691
				Woman	Not at all imp	14	646	2.16718	1.18976	3.60945	0.977419	1.44227
					2	27	646	4.17957	2.77213	6.02302	1.40744	1.84346
					3	87	646	13.4675	10.9294	16.3447	2.53805	2.87719
					4	207	646	32.0433	28.4566	35.7952	3.58678	3.75185
					Very imp	311	646	48.1424	44.2281	52.0738	3.91435	3.9314
				Man	not at all imp	4	116	3.44828	0.947387	8.59383	2.50089	5.14556
					2	8	116	6.89655	3.02428	13.1371	3.87227	6.24055
					3	23	116	19.8276	13.0038	28.2507	6.8238	8.4231
					4	37	116	31.8966	23.5506	41.1928	8.34595	9.29623
					Very imp	44	116	37.931	29.0853	47.4088	8.84573	9.47779
				Gender:	The veterinarian does not suggest euthanasia or less costly measures, despite the animal being older and the owner wanting to reduce costs.	1	4	25	0.630946	80.588	24.3691	55.588
				Other / dont want to say	Not at all imp	1	4	25	0.630946	80.588	24.3691	55.588
					2	1	4	25	0.630946	80.588	24.3691	55.588
					4	1	4	25	0.630946	80.588	24.3691	55.588
					Very imp	1	4	25	0.630946	80.588	24.3691	55.588
				Woman	Not at all imp	216	639	33.8028	30.139	37.6172	3.66385	3.81434
					2	177	639	27.6995	24.2613	31.3453	3.43824	3.64576
					3	138	639	21.5962	18.4649	24.9926	3.13139	3.39635
					4	64	639	10.0156	7.79891	12.6096	2.21674	2.59392
					Very imp	44	639	6.88576	5.04744	9.13385	1.83832	2.24809
				Man	Not at all imp	43	110	39.0909	29.9279	48.8567	9.16302	9.76581
					2	25	110	22.7273	15.2801	31.6955	7.44717	8.96824
					3	19	110	17.2727	10.7316	25.652	6.54111	8.37923
					4	8	110	7.27273	3.19202	13.8278	4.08071	6.55512
					Very imp	15	110	13.6364	7.83763	21.492	5.79874	7.85565
				Gender:	The veterinarian suggests or advocates for euthanasia, which contradicts the animal owner's perception of the animal's health status.
				Other / dont want to say	2	2	4	50	6.7586	93.2414	43.2414	43.2414
					4	1	4	25	0.630946	80.588	24.3691	55.588
					Very imp	1	4	25	0.630946	80.588	24.3691	55.588
				Woman	Not at all imp	69	645	10.6977	8.41921	13.3429	2.27847	2.64527
					2	88	645	13.6434	11.0882	16.5366	2.55517	2.89314
					3	149	645	23.1008	19.8999	26.5501	3.2009	3.44928
					4	183	645	28.3721	24.9213	32.0222	3.4508	3.65012
					Very imp	156	645	24.186	20.9283	27.682	3.25771	3.49595
				Man	Not at all imp	20	108	18.5185	11.6941	27.1411	6.8244	8.62257
					2	13	108	12.037	6.56747	19.7039	5.46956	7.66684
					3	31	108	28.7037	20.4072	38.2045	8.29653	9.50083
					4	19	108	17.5926	10.9371	26.1018	6.65551	8.50917
					Very imp	25	108	23.1481	15.5749	32.2466	7.5732	9.09843
				Gender:	High cost of care – including cost items that the owner does not understand.
				Other / dont want to say	Not at all imp	1	4	25	0.630946	80.588	24.3691	55.588
					4	2	4	50	6.7586	93.2414	43.2414	43.2414
					Very imp	1	4	25	0.630946	80.588	24.3691	55.588
				Woman	not at all imp	48	649	7.39599	5.50327	9.68666	1.89273	2.29066
					2	45	649	6.93374	5.10214	9.16816	1.8316	2.23441
					3	80	649	12.3267	9.89645	15.1054	2.4302	2.77877
					4	156	649	24.037	20.7968	27.5153	3.24022	3.47836
					Very imp	320	649	49.3066	45.3939	53.2257	3.91276	3.9191
				Man	not at all imp	17	112	15.1786	9.09786	23.1865	6.08071	8.00794
					2	13	112	11.6071	6.3272	19.0305	5.27994	7.42335
					3	19	112	16.9643	10.5337	25.2173	6.43056	8.25306
					4	25	112	22.3214	14.9962	31.1629	7.32519	8.84143
					Very imp	38	112	33.9286	25.25	43.4805	8.67853	9.55198
				Gender:	The animal owner has chosen to report after 'pressure' from a third party.
				Other / dont want to say	not at all imp	1	4	25	0.630946	80.588	24.3691	55.588
					3	1	4	25	0.630946	80.588	24.3691	55.588
					Very imp	2	4	50	6.7586	93.2414	43.2414	43.2414
				Woman	Not at all imp	124	649	19.1063	16.1508	22.3459	2.95551	3.23959
					2	101	649	15.5624	12.8583	18.5841	2.70414	3.02167
					3	172	649	26.5023	23.1431	30.0768	3.35917	3.5745
					4	135	649	20.8012	17.7402	24.1305	3.06107	3.3293
					Very imp	117	649	18.0277	15.1441	21.2056	2.88365	3.17787
				Man	Not at all imp	25	108	23.1481	15.5749	32.2466	7.5732	9.09843
					2	11	108	10.1852	5.19508	17.4936	4.9901	7.30841
					3	28	108	25.9259	17.9697	35.2463	7.95626	9.32035
					4	18	108	16.6667	10.1873	25.0556	6.47935	8.38889
					Very imp	26	108	24.0741	16.3681	33.2514	7.70594	9.17728
				Gender:	If there are rules and guidelines for how investigation and treatment should be carried out (through legislation, evidence, and proven experience), do you believe that one should be able to deviate from these without being found guilty by the VDB, based on the animal owner's wishes and financial circumstances, provided that this is justified in the medical record?
				Other / dont want to say	5	2	5	40	5.2745	85.3367	34.7255	45.3367
					6	1	5	20	0.505076	71.6418	19.4949	51.6418
					Agree compl	2	5	40	5.2745	85.3367	34.7255	45.3367
				Woman	Dont agree	35	628	5.57325	3.91231	7.66611	1.66094	2.09286
					2	61	628	9.71338	7.51155	12.3022	2.20183	2.58885
					3	50	628	7.96178	5.9669	10.3621	1.99489	2.40032
					4	117	628	18.6306	15.6591	21.9003	2.97143	3.26977
					5	148	628	23.5669	20.2986	27.0858	3.26823	3.51895
					6	82	628	13.0573	10.5213	15.9465	2.53607	2.88918
					Agree compl	135	628	21.4968	18.3446	24.9197	3.15226	3.42288
				Man	Dont agree	13	107	12.1495	6.63042	19.8797	5.51911	7.73018
					2	11	107	10.2804	5.24472	17.6502	5.03565	7.36984
					3	9	107	8.41121	3.91844	15.3672	4.49277	6.95599
					4	18	107	16.8224	10.2857	25.2775	6.53677	8.45504
					5	11	107	10.2804	5.24472	17.6502	5.03565	7.36984
					6	11	107	10.2804	5.24472	17.6502	5.03565	7.36984
					Agree compl	34	107	31.7757	23.1091	41.4809	8.66664	9.70519
				Gender:	With this suggestion in mind, what do you think about the following example (based on the Swedish Veterinary Association’s guidelines)?" "I believe that a veterinarian who, in consultation with the owner, chooses to sedate rather than anesthetize a dog or cat for dental treatment should not be immediately found guilty by the VDB because of this.
				Other / dont want to say	1	3	5	60	14.6633	94.7255	45.3367	34.7255
					2	1	5	20	0.505076	71.6418	19.4949	51.6418
					3	1	5	20	0.505076	71.6418	19.4949	51.6418
				Woman	CANT EVAL	80	644	12.4224	9.97429	15.2208	2.44807	2.79846
					Dont agree	174	644	27.0186	23.6234	30.6261	3.39526	3.60748
					3	71	644	11.0248	8.71146	13.7024	2.31338	2.67752
					4	31	644	4.81366	3.29374	6.7633	1.51992	1.94964
					5	125	644	19.4099	16.4236	22.6797	2.98629	3.26975
					6	33	644	5.12422	3.55318	7.12135	1.57104	1.99713
					7	23	644	3.57143	2.2772	5.31088	1.29423	1.73945
					Agree compl	107	644	16.6149	13.8209	19.7188	2.79397	3.10394
				Man	CANT EVAL	16	112	14.2857	8.39158	22.1602	5.89414	7.87445
					Dont agree	15	112	13.3929	7.69386	21.1258	5.699	7.73297
					3	10	112	8.92857	4.36498	15.8074	4.56359	6.87881
					4	5	112	4.46429	1.46521	10.111	2.99907	5.64672
					5	10	112	8.92857	4.36498	15.8074	4.56359	6.87881
					6	5	112	4.46429	1.46521	10.111	2.99907	5.64672
					7	10	112	8.92857	4.36498	15.8074	4.56359	6.87881
					Agree compl	41	112	36.6071	27.7059	46.2355	8.90124	9.62838
			Area 10: The ideal VDB? Operational oversight etc.	Gender:	Do you think that others involved, apart from the animal owner or the person who has cared for the animal, should be able to file complaints to the VDB?
				Other / dont want to say	No	3	5	60	14.6633	94.7255	45.3367	34.7255
					Dont know	2	5	40	5.2745	85.3367	34.7255	45.3367
				Woman	Yes	115	666	17.2673	14.4719	20.3562	2.79536	3.08895
					No	426	666	63.964	60.1871	67.6165	3.77687	3.6525
					Dont know	125	666	18.7688	15.872	21.9453	2.89674	3.17657
				Man	Yes	28	128	21.875	15.0549	30.0403	6.8201	8.1653
					No	79	128	61.7188	52.7153	70.1669	9.00346	8.4482
					Dont know	21	128	16.4062	10.452	23.9788	5.95424	7.57251
				Gender:	Do you think a fee should be charged when an animal owner files a complaint concerning a veterinarian or other animal health professional?
				Other / dont want to say	Yes	4	5	80	28.3582	99.4949	51.6418	19.4949
					No	1	5	20	0.505076	71.6418	19.4949	51.6418
				Woman	Yes	374	653	57.2741	53.3776	61.1046	3.89647	3.83043
					No	168	653	25.7274	22.4142	29.2618	3.31326	3.53437
					Dont know	111	653	16.9985	14.1954	20.1036	2.80306	3.10509
				Man	Yes	65	125	52	42.8867	61.0164	9.11333	9.01639
					No	36	125	28.8	21.0549	37.5782	7.7451	8.77822
					Dont know	24	125	19.2	12.7063	27.2076	6.49372	8.00759
				Gender:	It is my opinion that the VDB has the right competence and composition.
				Other / dont want to say	CANT EVAL	2	5	40	5.2745	85.3367	34.7255	45.3367
					Dont agree	1	5	20	0.505076	71.6418	19.4949	51.6418
					4	1	5	20	0.505076	71.6418	19.4949	51.6418
					5	1	5	20	0.505076	71.6418	19.4949	51.6418
				Woman	CANT EVAL	297	662	44.864	41.0301	48.744	3.83399	3.87997
					Dont agree	45	662	6.79758	5.00107	8.99025	1.79652	2.19267
					3	48	662	7.25076	5.39421	9.49876	1.85655	2.248
					4	25	662	3.77644	2.45855	5.52449	1.31789	1.74805
					5	85	662	12.8399	10.3863	15.6302	2.45359	2.79033
					6	59	662	8.91239	6.85366	11.3458	2.05873	2.43341
					7	65	662	9.81873	7.65976	12.3435	2.15897	2.52473
					Agree compl	38	662	5.74018	4.09375	7.79402	1.64643	2.05384
				Man	CANT EVAL	50	127	39.3701	30.8203	48.4274	8.54973	9.0573
					Dont agree	9	127	7.08661	3.29148	13.0264	3.79513	5.9398
					3	12	127	9.44882	4.97821	15.9235	4.4706	6.47471
					4	4	127	3.14961	0.8647	7.86791	2.28491	4.71831
					5	17	127	13.3858	7.99517	20.565	5.39065	7.17915
					6	9	127	7.08661	3.29148	13.0264	3.79513	5.9398
					7	14	127	11.0236	6.15933	17.8038	4.86429	6.78015
					Agree compl	12	127	9.44882	4.97821	15.9235	4.4706	6.47471
				Gender:	Have you experienced, or heard others mention, that complaints filed to the VDB have been preceded by animal health professionals reporting the animal owner to the County Administrative Board?
				Other / dont want to say	Yes	3	5	60	14.6633	94.7255	45.3367	34.7255
					No	2	5	40	5.2745	85.3367	34.7255	45.3367
				Woman	Yes	333	637	52.2763	48.3161	56.2153	3.96018	3.939
					No	304	637	47.7237	43.7847	51.6839	3.939	3.96018
				Man	Yes	47	127	37.0079	28.6127	46.0238	8.39521	9.01596
					No	80	127	62.9921	53.9762	71.3873	9.01596	8.39521
				Gender:	It has been reported that animal owners have extorted veterinarians after encountering, for example, a medical care process that became complicated. This has occurred through threats of scandalization on social media or threats of filing complaints to the VDB. Are you aware of anyone who has been affected by this?
				Other / dont want to say	Yes	5	5	100	47.8176	100	52.1824	0
				Woman	Yes	410	650	63.0769	59.2373	66.7972	3.83965	3.72029
					No	240	650	36.9231	33.2028	40.7627	3.72029	3.83965
				Man	Yes	65	126	51.5873	42.5186	60.5797	9.06869	8.99238
					No	61	126	48.4127	39.4203	57.4814	8.99238	9.06869
				Gender:	If an animal owner wants to obtain medical record copies for their animal, does it happen at your workplace that you hesitate or deny this?
				Other / dont want to say	Yes	1	5	20	0.505076	71.6418	19.4949	51.6418
					No	4	5	80	28.3582	99.4949	51.6418	19.4949
				Woman	Yes	90	655	13.7405	11.1958	16.6169	2.54464	2.87645
					No	501	655	76.4885	73.0493	79.687	3.43926	3.19849
					Dont know	64	655	9.77099	7.60629	12.3059	2.1647	2.53492
				Man	Yes	15	125	12	6.87432	19.0189	5.12568	7.01888
					No	97	125	77.6	69.2785	84.5698	8.3215	6.96981
					Dont know	13	125	10.4	5.65489	17.1276	4.74511	6.72762
				Gender:	I believe that the introduction of operational oversight is positive as a complement to individual oversight for animals that need veterinary care in Sweden – meaning that quality and accessibility are improved.
				Other / dont want to say	CANT EVAL	1	5	20	0.505076	71.6418	19.4949	51.6418
					2	1	5	20	0.505076	71.6418	19.4949	51.6418
					5	1	5	20	0.505076	71.6418	19.4949	51.6418
					Agree compl	2	5	40	5.2745	85.3367	34.7255	45.3367
				Woman	CANT EVAL	73	659	11.0774	8.78399	13.726	2.2934	2.6486
					Dont agree	26	659	3.94537	2.59315	5.72765	1.35222	1.78228
					3	8	659	1.21396	0.525519	2.37791	0.688441	1.16395
					4	14	659	2.12443	1.1662	3.53877	0.958234	1.41434
					5	90	659	13.6571	11.1269	16.5177	2.53012	2.86067
					6	73	659	11.0774	8.78399	13.726	2.2934	2.6486
					7	69	659	10.4704	8.23828	13.0636	2.23213	2.59322
					Agree compl	306	659	46.434	42.5737	50.3263	3.86028	3.89236
				Man	CANT EVAL	22	128	17.1875	11.096	24.8576	6.09147	7.67014
					Dont agree	12	128	9.375	4.93855	15.8036	4.43645	6.42864
					3	3	128	2.34375	0.48597	6.69663	1.85778	4.35288
					4	5	128	3.90625	1.28032	8.88044	2.62593	4.97419
					5	19	128	14.8438	9.17982	22.206	5.66393	7.36224
					6	16	128	12.5	7.31661	19.5044	5.18339	7.00438
					7	13	128	10.1562	5.51955	16.7412	4.6367	6.58498
					Agree compl	38	128	29.6875	21.9402	38.4006	7.74732	8.7131
				Gender:	To what extent do you believe that operational oversight will lead to fewer complaints being made against veterinarians to the VDB regarding animal health and veterinary care?
				Other / dont want to say	Agree compl	1	5	20	0.505076	71.6418	19.4949	51.6418
					Dont agree	3	5	60	14.6633	94.7255	45.3367	34.7255
					5	1	5	20	0.505076	71.6418	19.4949	51.6418
				Woman	CANT EVAL	154	653	23.5835	20.3764	27.0314	3.20706	3.44791
					Dont agree	106	653	16.2328	13.4857	19.289	2.74702	3.05625
					3	25	653	3.82848	2.49264	5.59992	1.33584	1.77144
					4	30	653	4.59418	3.12081	6.49378	1.47337	1.89959
					5	168	653	25.7274	22.4142	29.2618	3.31326	3.53437
					6	68	653	10.4135	8.17753	13.0144	2.23594	2.60097
					7	35	653	5.35988	3.76139	7.37576	1.59849	2.01589
					Agree compl	67	653	10.2603	8.04037	12.8468	2.21997	2.5865
				Man	CANT EVAL	33	124	26.6129	19.0801	35.2964	7.53277	8.68346
					Dont agree	25	124	20.1613	13.4927	28.3068	6.66859	8.14553
					3	7	124	5.64516	2.2995	11.2855	3.34566	5.64032
					4	2	124	1.6129	0.19593	5.7049	1.41697	4.09199
					5	35	124	28.2258	20.5121	37.0097	7.71369	8.78387
					6	7	124	5.64516	2.2995	11.2855	3.34566	5.64032
					7	2	124	1.6129	0.19593	5.7049	1.41697	4.09199
					Agree compl	13	124	10.4839	5.70149	17.2604	4.78239	6.77653
				Gender:	In Sweden, complaints about costs are primarily handled by the National Board for Consumer Disputes (ARN). Would you recommend an animal owner who is dissatisfied with a treatment, including its costs, to take the case to ARN instead of reporting it to the VDB?
				Other / dont want to say	Did not know that ARN can handle cost issues in veterinary care	2	5	40	5.2745	85.3367	34.7255	45.3367
					Yes	2	5	40	5.2745	85.3367	34.7255	45.3367
					No	1	5	20	0.505076	71.6418	19.4949	51.6418
				Woman	Did not know that ARN can handle cost issues in veterinary care	212	651	32.5653	28.9747	36.3149	3.59056	3.74957
					Yes	324	651	49.7696	45.8605	53.6808	3.90909	3.91119
					No	115	651	17.6651	14.8108	20.8162	2.85436	3.15106
				Man	Did not know that ARN can handle cost issues in veterinary care	26	124	20.9677	14.1775	29.1937	6.79026	8.22594
					Yes	76	124	61.2903	52.1278	69.9004	9.16256	8.61012
					No	22	124	17.7419	11.4656	25.6201	6.27635	7.87818

## Sheet: Workplace
			Area 3: Workplace and working environment	Are you employed by a company that owns more than 5 clinics?									Data are found in column A-G. To the right are graphs for each question. The bars show percent of a group. For the first question - if employed by a company owning > 5 clinics (Yes) 9.7% of those have changed to a primary nonclinical work situation (Yes). (Col H-I includes data that can be plotted to make confidence intervals for the graphs. )
				Yes	380	986	38.5396	35.4891	41.6586	Goverment employee or district veterinary officer is abbreviated to 'Gov empl / Dvofficer
				No	470	986	47.6673	44.5101	50.8386
				Gov empl / DV officer	136	986	13.7931	11.7007	16.1043
				Variable 1	Variable 2	n	total n	%	lower 95% CI	upper 95% CI
			Area 2: If you earlier worked in clinical practice, but later changed to other work	Are you employed by a company that owns more than 5 clinics?	Have you switched to a primarily non-clinical service?
				Yes	Yes	36	373	9.65147	6.85161	13.111	2.79987	3.45956
					No	337	373	90.3485	86.889	93.1484	3.45956	2.79987
				No	Yes	66	464	14.2241	11.1747	17.7381	3.04941	3.51393
					No	398	464	85.7759	82.2619	88.8253	3.51393	3.04941
				Gov empl / DV officer	Yes	52	135	38.5185	30.2757	47.2767	8.24279	8.75814
					No	83	135	61.4815	52.7233	69.7243	8.75814	8.24279
				Are you employed by a company that owns more than 5 clinics?	When the choice was made to change from clinical work, did you find that the VDB or the current regulatory work, contributed to this decision?
				Yes	Not at all	19	36	52.7778	35.4864	69.5949	17.2914	16.8172
					2	3	36	8.33333	1.75265	22.469	6.58068	14.1356
					3	4	36	11.1111	3.11161	26.0611	7.9995	14.95
					4	5	36	13.8889	4.66777	29.4975	9.22112	15.6086
					5	3	36	8.33333	1.75265	22.469	6.58068	14.1356
					Very much	2	36	5.55556	0.68003	18.6637	4.87553	13.1081
				No	Not at all	38	65	58.4615	45.5645	70.5618	12.8971	12.1003
					2	8	65	12.3077	5.46631	22.8186	6.84138	10.5109
					3	4	65	6.15385	1.702	15.0133	4.45185	8.85949
					4	5	65	7.69231	2.54485	17.0456	5.14746	9.35332
					5	6	65	9.23077	3.46337	19.0166	5.7674	9.78581
					6	3	65	4.61538	0.962108	12.9011	3.65328	8.28574
					Very much	1	65	1.53846	0.0389429	8.27631	1.49952	6.73785
				Gov empl / DV officer	Not at all	32	47	68.0851	52.8819	80.9139	15.2032	12.8288
					2	2	47	4.25532	0.519558	14.5405	3.73576	10.2852
					3	3	47	6.38298	1.33618	17.5392	5.0468	11.1563
					4	3	47	6.38298	1.33618	17.5392	5.0468	11.1563
					5	6	47	12.766	4.83222	25.7414	7.93374	12.9755
					Very much	1	47	2.12766	0.0538532	11.2938	2.07381	9.16611
			Area 3: Workplace and working environment	Are you employed by a company that owns more than 5 clinics?	Do you own (with or without another person/persons) the clinic where you work?
				Yes	Yes	9	369	2.43902	1.12121	4.57939	1.31782	2.14037
					No	360	369	97.561	95.4206	98.8788	2.14037	1.31782
				No	Yes	228	445	51.236	46.4845	55.9709	4.75143	4.7349
					No	217	445	48.764	44.0291	53.5155	4.7349	4.75143
				Gov empl / DV officer	Yes	3	115	2.6087	0.541241	7.43462	2.06745	4.82593
					No	112	115	97.3913	92.5654	99.4588	4.82593	2.06745
				Are you employed by a company that owns more than 5 clinics?	The size of the clinic (workplace) where you work – number of full-time positions (all staff categories)
				Yes	1-3	9	378	2.38095	1.09437	4.47153	1.28658	2.09058
					4-8	42	378	11.1111	8.12619	14.7213	2.98492	3.61017
					more than 8	327	378	86.5079	82.6446	89.7866	3.86333	3.2787
				No	1-3	169	436	38.7615	34.1635	43.513	4.59798	4.75157
					4-8	98	436	22.4771	18.6423	26.6899	3.83476	4.21286
					more than 8	169	436	38.7615	34.1635	43.513	4.59798	4.75157
				Gov empl / DV officer	1-3	7	112	6.25	2.54951	12.4539	3.70049	6.20394
					4-8	27	112	24.1071	16.527	33.1032	7.5801	8.99607
					more than 8	78	112	69.6429	60.2402	77.9761	9.40264	8.33324
				Are you employed by a company that owns more than 5 clinics?	I enjoy my job
				Yes	Dont agree	8	376	2.12766	0.922942	4.14914	1.20472	2.02149
					2	15	376	3.98936	2.24972	6.49456	1.73964	2.5052
					3	25	376	6.64894	4.34872	9.65891	2.30022	3.00998
					4	62	376	16.4894	12.8822	20.6341	3.6072	4.14476
					5	120	376	31.9149	27.2289	36.8884	4.68595	4.97352
					6	76	376	20.2128	16.269	24.6328	3.94375	4.42002
					Agree compl	70	376	18.617	14.8102	22.9263	3.80687	4.30929
				No	Dont agree	11	443	2.48307	1.24591	4.3994	1.23716	1.91633
					2	8	443	1.80587	0.78279	3.52716	1.02308	1.72129
					3	22	443	4.96614	3.13807	7.42251	1.82807	2.45637
					4	35	443	7.90068	5.5646	10.8168	2.33608	2.91612
					5	97	443	21.8962	18.131	26.0413	3.76515	4.14516
					6	96	443	21.6704	17.9211	25.8029	3.74932	4.13244
					Agree compl	174	443	39.2777	34.702	43.9975	4.57567	4.71985
				Gov empl / DV officer	Dont agree	1	121	0.826446	0.0209216	4.51861	0.805525	3.69217
					2	2	121	1.65289	0.200804	5.84329	1.45209	4.1904
					3	4	121	3.30579	0.907923	8.24794	2.39786	4.94215
					4	14	121	11.5702	6.47199	18.6505	5.09826	7.08026
					5	39	121	32.2314	24.0237	41.3325	8.20773	9.10113
					6	32	121	26.4463	18.8448	35.2361	7.6015	8.7898
					Agree compl	29	121	23.9669	16.6761	32.5738	7.29085	8.60685
				Are you employed by a company that owns more than 5 clinics?	I have influence over issues that interests me, e.g. treatment regimens, scheduling or pricing of veterinary care
				Yes	Dont agree	43	376	11.4362	8.40117	15.0942	3.035	3.658
					2	53	376	14.0957	10.7402	18.0289	3.35555	3.93314
					3	68	376	18.0851	14.3262	22.3552	3.75887	4.27005
					4	80	376	21.2766	17.2472	25.765	4.02943	4.48836
					5	66	376	17.5532	13.8436	21.7828	3.70963	4.22958
					6	39	376	10.3723	7.48028	13.906	2.89206	3.53361
					Agree compl	27	376	7.18085	4.78526	10.276	2.39559	3.09515
				No	Dont agree	10	437	2.28833	1.10267	4.16796	1.18566	1.87964
					2	17	437	3.89016	2.28221	6.1556	1.60795	2.26544
					3	18	437	4.11899	2.45914	6.43183	1.65985	2.31284
					4	38	437	8.69565	6.22699	11.7401	2.46866	3.04444
					5	48	437	10.984	8.21054	14.2985	2.77344	3.31456
					6	56	437	12.8146	9.82714	16.3163	2.98751	3.50169
					Agree compl	250	437	57.2082	52.4192	61.899	4.78902	4.69078
				Gov empl / DV officer	Dont agree	6	115	5.21739	1.9385	11.0105	3.27889	5.79307
					2	7	115	6.08696	2.48204	12.1397	3.60491	6.05277
					3	12	115	10.4348	5.50922	17.5181	4.92557	7.08335
					4	35	115	30.4348	22.199	39.7074	8.23574	9.27261
					5	22	115	19.1304	12.3945	27.5186	6.7359	8.38817
					6	17	115	14.7826	8.85362	22.6102	5.92899	7.82761
					Agree compl	16	115	13.913	8.16658	21.6086	5.74646	7.69559
				Are you employed by a company that owns more than 5 clinics?	I worry about having complaints filed to the VDB	57	377	15.1194	11.6568	19.1409	3.46261	4.02149
				Yes	Dont agree	34	377	9.01857	6.32654	12.3744	2.69202	3.35586
					2	57	377	15.1194	11.6568	19.1409	3.46261	4.02149
					3	61	377	16.1804	12.6085	20.2935	3.57189	4.11312
					4	60	377	15.9151	12.37	20.0059	3.54512	4.09075
					5	59	377	15.6499	12.1319	19.7179	3.51799	4.06803
					6	40	377	10.6101	7.68886	14.167	2.92122	3.55688
					Agree compl	66	377	17.5066	13.8061	21.7265	3.70054	4.21986
				No	Dont agree	80	443	18.0587	14.5871	21.9633	3.47155	3.90462
					2	55	443	12.4153	9.49149	15.852	2.92386	3.43669
					3	69	443	15.5756	12.3254	19.2937	3.25022	3.71805
					4	53	443	11.9639	9.09151	15.3556	2.87238	3.39174
					5	64	443	14.447	11.307	18.0707	3.13999	3.62377
					6	31	443	6.99774	4.80383	9.78593	2.19392	2.78819
					Agree compl	91	443	20.5418	16.8742	24.608	3.66759	4.06625
				Gov empl / DV officer	Dont agree	24	113	21.2389	14.1075	29.9336	7.13148	8.69464
					2	29	113	25.6637	17.9094	34.7352	7.75434	9.07145
					3	10	113	8.84956	4.3256	15.6728	4.52396	6.82329
					4	19	113	16.8142	10.4375	25.0055	6.37666	8.19133
					5	15	113	13.2743	7.62394	20.9474	5.6504	7.67303
					6	8	113	7.07965	3.10589	13.4736	3.97376	6.39399
					Agree compl	8	113	7.07965	3.10589	13.4736	3.97376	6.39399
			Area 4: How well do you follow and are acquinted with the work of the VDB	Are you employed by a company that owns more than 5 clinics?	I request cases from the VDB annually.	4	361	1.10803	0.302704	2.81256	0.805329	1.70453
				Yes	Yes	4	361	1.10803	0.302704	2.81256	0.805329	1.70453
					No	357	361	98.892	97.1874	99.6973	1.70453	0.805329
				No	Yes	19	453	4.19426	2.5438	6.47255	1.65046	2.27829
					No	434	453	95.8057	93.5274	97.4562	2.27829	1.65046
				Gov empl / DV officer	Yes	7	131	5.34351	2.17508	10.6998	3.16843	5.3563
					No	124	131	94.6565	89.3002	97.8249	5.3563	3.16843
				Are you employed by a company that owns more than 5 clinics?	I often read cases from the VDB published in the Swedish Veterinary Journal	275	361	76.1773	71.4396	80.4798	4.7377	4.30248
				Yes	Yes	275	361	76.1773	71.4396	80.4798	4.7377	4.30248
					No	86	361	23.8227	19.5202	28.5604	4.30248	4.7377
				No	Yes	353	449	78.6192	74.5328	82.3236	4.08631	3.70446
					No	96	449	21.3808	17.6764	25.4672	3.70446	4.08631
				Gov empl / DV officer	Yes	101	130	77.6923	69.5589	84.5225	8.13338	6.83021
					No	29	130	22.3077	15.4775	30.4411	6.83021	8.13338
				Are you employed by a company that owns more than 5 clinics?	I believe that the VDB investigates cases well	118	360	32.7778	27.9493	37.8924	4.82852	5.11463
				Yes	CANT EVAL	118	360	32.7778	27.9493	37.8924	4.82852	5.11463
					Dont agree	9	360	2.5	1.14939	4.69258	1.35061	2.19258
					3	17	360	4.72222	2.77459	7.45325	1.94763	2.73102
					4	22	360	6.11111	3.86906	9.10638	2.24205	2.99527
					5	81	360	22.5	18.2892	27.1697	4.21082	4.66967
					6	46	360	12.7778	9.50892	16.6738	3.26886	3.89601
					7	36	360	10	7.10259	13.575	2.89741	3.57499
					Agree compl	31	360	8.61111	5.92579	12.0001	2.68532	3.38898
				No	CANT EVAL	157	453	34.6578	30.2779	39.2396	4.37995	4.58181
					Dont agree	39	453	8.60927	6.19358	11.5812	2.41569	2.97198
					3	22	453	4.85651	3.06823	7.26074	1.78829	2.40423
					4	32	453	7.06402	4.88164	9.8262	2.18237	2.76218
					5	87	453	19.2053	15.6786	23.1398	3.5267	3.9345
					6	44	453	9.71302	7.14643	12.8196	2.5666	3.1066
					7	41	453	9.05077	6.57331	12.078	2.47747	3.0272
					Agree compl	31	453	6.84327	4.69669	9.5731	2.14657	2.72983
				Gov empl / DV officer	CANT EVAL	55	132	41.6667	33.1525	50.5633	8.51422	8.89664
					Dont agree	6	132	4.54545	1.68612	9.63094	2.85933	5.08549
					3	10	132	7.57576	3.69256	13.4908	3.8832	5.91507
					4	8	132	6.06061	2.65258	11.5926	3.40802	5.53199
					5	21	132	15.9091	10.126	23.2849	5.78309	7.37578
					6	14	132	10.6061	5.92098	17.1547	4.68508	6.5486
					7	14	132	10.6061	5.92098	17.1547	4.68508	6.5486
					Agree compl	4	132	3.0303	0.831705	7.57698	2.1986	4.54667
				Are you employed by a company that owns more than 5 clinics?	I believe that the VDB asks for expert opinions to a reasonable degree	204	354	57.6271	52.2924	62.8331	5.33467	5.20602
				Yes	CANT EVAL	204	354	57.6271	52.2924	62.8331	5.33467	5.20602
					Dont agree	7	354	1.9774	0.798624	4.03159	1.17878	2.05419
					3	13	354	3.67232	1.96958	6.19791	1.70273	2.52559
					4	16	354	4.51977	2.60518	7.23621	1.91459	2.71643
					5	38	354	10.7345	7.7091	14.4354	3.02536	3.70092
					6	27	354	7.62712	5.08626	10.9032	2.54086	3.27609
					7	26	354	7.34463	4.85358	10.5766	2.49105	3.23193
					Agree compl	23	354	6.49718	4.16288	9.58969	2.33429	3.09252
				No	CANT EVAL	226	440	51.3636	46.5842	56.1246	4.77944	4.76099
					Dont agree	27	440	6.13636	4.08248	8.80278	2.05388	2.66642
					3	22	440	5	3.15964	7.47246	1.84036	2.47246
					4	27	440	6.13636	4.08248	8.80278	2.05388	2.66642
					5	64	440	14.5455	11.3854	18.1913	3.16009	3.64582
					6	22	440	5	3.15964	7.47246	1.84036	2.47246
					7	27	440	6.13636	4.08248	8.80278	2.05388	2.66642
					Agree compl	25	440	5.68182	3.71035	8.27349	1.97147	2.59168
				Gov empl / DV officer	CANT EVAL	81	131	61.8321	52.94	70.1766	8.8921	8.34449
					Dont agree	2	131	1.52672	0.18543	5.40614	1.34129	3.87942
					3	6	131	4.58015	1.69913	9.70246	2.88102	5.12231
					4	8	131	6.10687	2.67312	11.6784	3.43375	5.57155
					5	13	131	9.92366	5.39054	16.3719	4.53312	6.4482
					6	11	131	8.39695	4.26638	14.5277	4.13056	6.1308
					7	8	131	6.10687	2.67312	11.6784	3.43375	5.57155
					Agree compl	2	131	1.52672	0.18543	5.40614	1.34129	3.87942
				Are you employed by a company that owns more than 5 clinics?	I believe that the VDB follows expert opinions when such have been obtained	225	358	62.8492	57.6142	67.8696	5.23494	5.02048
				Yes	CANT EVAL	225	358	62.8492	57.6142	67.8696	5.23494	5.02048
					Dont agree	1	358	0.27933	0.00707176	1.54642	0.272258	1.26709
					3	9	358	2.51397	1.15585	4.7185	1.35812	2.20453
					4	6	358	1.67598	0.617475	3.61203	1.0585	1.93605
					5	30	358	8.37989	5.72521	11.7467	2.65468	3.36681
					6	28	358	7.82123	5.25987	11.1056	2.56136	3.28435
					7	33	358	9.21788	6.43026	12.7016	2.78762	3.48375
					Agree compl	26	358	7.26257	4.79872	10.4604	2.46385	3.19788
				No	CANT EVAL	264	446	59.1928	54.4709	63.792	4.72188	4.59913
					Dont agree	18	446	4.03587	2.40916	6.30358	1.62672	2.26771
					3	9	446	2.01794	0.926781	3.796	1.09116	1.77806
					4	8	446	1.79372	0.777503	3.50364	1.01622	1.70992
					5	47	446	10.5381	7.84632	13.7664	2.6918	3.22829
					6	33	446	7.3991	5.14766	10.2344	2.25145	2.83529
					7	33	446	7.3991	5.14766	10.2344	2.25145	2.83529
					Agree compl	34	446	7.62332	5.33689	10.4901	2.28643	2.86678
				Gov empl / DV officer	CANT EVAL	87	131	66.4122	57.6403	74.4234	8.77193	8.01118
					Dont agree	2	131	1.52672	0.18543	5.40614	1.34129	3.87942
					3	3	131	2.29008	0.474782	6.54666	1.81529	4.25658
					4	3	131	2.29008	0.474782	6.54666	1.81529	4.25658
					5	11	131	8.39695	4.26638	14.5277	4.13056	6.1308
					6	9	131	6.87023	3.18943	12.6412	3.6808	5.771
					7	9	131	6.87023	3.18943	12.6412	3.6808	5.771
					Agree compl	7	131	5.34351	2.17508	10.6998	3.16843	5.3563
				Are you employed by a company that owns more than 5 clinics?	I believe that the VDB evaluates according to science and established experience	122	357	34.1737	29.263	39.3494	4.91067	5.17574
				Yes	CANT EVAL	122	357	34.1737	29.263	39.3494	4.91067	5.17574
					Dont agree	9	357	2.52101	1.1591	4.73156	1.36191	2.21056
					3	11	357	3.08123	1.54797	5.4462	1.53326	2.36497
					4	17	357	4.7619	2.79811	7.51497	1.96379	2.75306
					5	64	357	17.9272	14.0885	22.3074	3.83864	4.38025
					6	43	357	12.0448	8.8556	15.8798	3.18922	3.835
					7	46	357	12.8852	9.59019	16.8107	3.29496	3.92555
					Agree compl	45	357	12.605	9.34476	16.501	3.26028	3.89591
				No	CANT EVAL	145	442	32.8054	28.4432	37.3997	4.36226	4.5943
					Dont agree	33	442	7.46606	5.19475	10.3256	2.27131	2.85951
					3	24	442	5.42986	3.50963	7.97174	1.92023	2.54187
					4	26	442	5.88235	3.87816	8.50048	2.00419	2.61813
					5	86	442	19.457	15.8683	23.4604	3.58873	4.00334
					6	41	442	9.27602	6.73896	12.3734	2.53706	3.09736
					7	47	442	10.6335	7.91831	13.8887	2.71518	3.25522
					Agree compl	40	442	9.04977	6.54403	12.1192	2.50574	3.06947
				Gov empl / DV officer	CANT EVAL	53	131	40.458	31.9762	49.3812	8.48179	8.92317
					Dont agree	3	131	2.29008	0.474782	6.54666	1.81529	4.25658
					3	9	131	6.87023	3.18943	12.6412	3.6808	5.771
					4	6	131	4.58015	1.69913	9.70246	2.88102	5.12231
					5	16	131	12.2137	7.14501	19.0756	5.06873	6.86185
					6	21	131	16.0305	10.2056	23.4546	5.82496	7.42403
					7	17	131	12.9771	7.74488	19.9629	5.23221	6.98577
					Agree compl	6	131	4.58015	1.69913	9.70246	2.88102	5.12231
				Are you employed by a company that owns more than 5 clinics?	'Are you sometimes surprised that the VDB in one case frees and in others convicts?' I believe that the descisions from the VDB are associated with high legal certainty	117	357	32.7731	27.9247	37.9101	4.84837	5.13701
				Yes	CANT EVAL	117	357	32.7731	27.9247	37.9101	4.84837	5.13701
					Dont agree	21	357	5.88235	3.67778	8.85149	2.20458	2.96914
					3	22	357	6.16246	3.90192	9.18166	2.26055	3.01919
					4	31	357	8.68347	5.97624	12.099	2.70723	3.41555
					5	66	357	18.4874	14.5964	22.9103	3.89099	4.42287
					6	40	357	11.2045	8.12632	14.9438	3.07816	3.73927
					7	33	357	9.2437	6.44852	12.7365	2.79518	3.49281
					Agree compl	27	357	7.56303	5.043	10.8132	2.52002	3.25018
				No	CANT EVAL	138	448	30.8036	26.5558	35.307	4.24774	4.50341
					Dont agree	55	448	12.2768	9.38396	15.6786	2.89283	3.40181
					3	39	448	8.70536	6.26354	11.7084	2.44182	3.003
					4	20	448	4.46429	2.7479	6.81073	1.71639	2.34645
					5	86	448	19.1964	15.6514	23.154	3.54498	3.95753
					6	44	448	9.82143	7.22723	12.9602	2.5942	3.13876
					7	40	448	8.92857	6.45531	11.9597	2.47326	3.03109
					Agree compl	26	448	5.80357	3.82574	8.38821	1.97783	2.58464
				Gov empl / DV officer	CANT EVAL	52	131	39.6947	31.2565	48.6096	8.43813	8.9149
					Dont agree	11	131	8.39695	4.26638	14.5277	4.13056	6.1308
					3	10	131	7.63359	3.72122	13.5904	3.91237	5.95684
					4	12	131	9.16031	4.82326	15.4545	4.33704	6.29422
					5	13	131	9.92366	5.39054	16.3719	4.53312	6.4482
					6	13	131	9.92366	5.39054	16.3719	4.53312	6.4482
					7	11	131	8.39695	4.26638	14.5277	4.13056	6.1308
					Agree compl	9	131	6.87023	3.18943	12.6412	3.6808	5.771
			Area 5: How does assessment from the VDB affect your work?	Are you employed by a company that owns more than 5 clinics?	I believe that the VDB's positions generally influence how I investigate and treat patients in a way that is positive for the animal	60	340	17.6471	13.7451	22.1233	3.90194	4.47623
				Yes	CANT EVAL	60	340	17.6471	13.7451	22.1233	3.90194	4.47623
					Dont agree	59	340	17.3529	13.4802	21.8054	3.87274	4.45242
					3	38	340	11.1765	8.03157	15.0168	3.1449	3.84033
					4	30	340	8.82353	6.03242	12.3564	2.79111	3.53289
					5	95	340	27.9412	23.2351	33.0362	4.70609	5.09506
					6	28	340	8.23529	5.54194	11.6824	2.69335	3.44708
					7	11	340	3.23529	1.6259	5.715	1.6094	2.4797
					Agree compl	19	340	5.58824	3.39765	8.58939	2.19059	3.00116
				No	CANT EVAL	57	419	13.6038	10.4688	17.2635	3.13499	3.6597
					Dont agree	105	419	25.0597	20.9797	29.4959	4.07995	4.4362
					3	53	419	12.6492	9.62048	16.2171	3.02868	3.56789
					4	35	419	8.35322	5.88718	11.4259	2.46605	3.07269
					5	102	419	24.3437	20.3089	28.7451	4.03482	4.40142
					6	31	419	7.39857	5.08205	10.3375	2.31652	2.93893
					7	23	419	5.48926	3.51117	8.12299	1.97809	2.63373
					Agree compl	13	419	3.10263	1.66215	5.24715	1.44047	2.14452
				Gov empl / DV officer	1	22	109	20.1835	13.1024	28.9479	7.08109	8.76442
					2	24	109	22.0183	14.646	30.9671	7.37239	8.94877
					3	11	109	10.0917	5.14637	17.3397	4.94537	7.24799
					4	15	109	13.7615	7.91154	21.6799	5.84992	7.91843
					5	19	109	17.4312	10.8334	25.8749	6.59782	8.44372
					6	11	109	10.0917	5.14637	17.3397	4.94537	7.24799
					7	5	109	4.58716	1.50599	10.3807	3.08117	5.79354
					Agree compl	2	109	1.83486	0.222988	6.47119	1.61187	4.63632
				Are you employed by a company that owns more than 5 clinics?	I believe that the VDB's positions generally influence how I investigate and treat patients in a way that is negative for the animal	55	332	16.5663	12.7305	21.0107	3.83576	4.44448
				Yes	CANT EVAL	55	332	16.5663	12.7305	21.0107	3.83576	4.44448
					Dont agree	116	332	34.9398	29.8153	40.3357	5.12449	5.39594
					3	26	332	7.83133	5.17927	11.2643	2.65205	3.43293
					4	28	332	8.43373	5.67725	11.9584	2.75648	3.52467
					5	73	332	21.988	17.6497	26.8339	4.33827	4.84591
					6	19	332	5.72289	3.48035	8.79297	2.24254	3.07007
					7	10	332	3.01205	1.45365	5.46937	1.5584	2.45732
					Agree compl	5	332	1.50602	0.490763	3.47938	1.01526	1.97335
				No	CANT EVAL	68	409	16.6259	13.1481	20.5951	3.47784	3.96923
					Dont agree	128	409	31.2958	26.8293	36.0356	4.46657	4.73972
					3	43	409	10.5134	7.71371	13.8997	2.79974	3.38621
					4	28	409	6.84597	4.59697	9.74256	2.249	2.89659
					5	92	409	22.4939	18.5367	26.8543	3.95718	4.36036
					6	15	409	3.66748	2.06693	5.97688	1.60055	2.3094
					7	13	409	3.17848	1.70305	5.37398	1.47544	2.19549
					Agree compl	22	409	5.37897	3.40131	8.03084	1.97767	2.65187
				Gov empl / DV officer	CANT EVAL	24	108	22.2222	14.7871	31.2367	7.43514	9.01446
					Dont agree	39	108	36.1111	27.0892	45.9156	9.02188	9.80446
					3	13	108	12.037	6.56747	19.7039	5.46956	7.66684
					4	7	108	6.48148	2.64538	12.8991	3.8361	6.41757
					5	18	108	16.6667	10.1873	25.0556	6.47935	8.38889
					6	5	108	4.62963	1.52009	10.4738	3.10954	5.84418
					7	1	108	0.925926	0.0234397	5.05105	0.902486	4.12513
					Agree compl	1	108	0.925926	0.0234397	5.05105	0.902486	4.12513
				Are you employed by a company that owns more than 5 clinics?	I believe that the VDB’s positions make me more cautious or careful in my communication with animal owners.	19	340	5.58824	3.39765	8.58939	2.19059	3.00116
				Yes	CANT EVAL	19	340	5.58824	3.39765	8.58939	2.19059	3.00116
					Dont agree	25	340	7.35294	4.81469	10.6632	2.53825	3.31027
					3	8	340	2.35294	1.02118	4.58342	1.33176	2.23048
					4	10	340	2.94118	1.41923	5.34228	1.52194	2.40111
					5	89	340	26.1765	21.5822	31.1911	4.59424	5.01466
					6	50	340	14.7059	11.1161	18.9242	3.58978	4.21837
					7	52	340	15.2941	11.6381	19.5677	3.65598	4.27363
					Agree compl	87	340	25.5882	21.0334	30.574	4.55483	4.98575
				No	CANT EVAL	28	411	6.81265	4.57436	9.69589	2.23829	2.88324
					Dont agree	38	411	9.24574	6.62602	12.4695	2.61972	3.22373
					3	16	411	3.89294	2.24124	6.24504	1.6517	2.35209
					4	13	411	3.16302	1.69471	5.34812	1.46831	2.18511
					5	109	411	26.5207	22.3136	31.0695	4.20704	4.54882
					6	52	411	12.6521	9.59537	16.2586	3.0567	3.60656
					7	55	411	13.382	10.2427	17.0598	3.13931	3.67785
					Agree compl	100	411	24.3309	20.2587	28.7771	4.07218	4.44621
				Gov empl / DV officer	CANT EVAL	10	108	9.25926	4.52998	16.3694	4.72928	7.11014
					Dont agree	14	108	12.963	7.27186	20.7924	5.6911	7.82942
					3	5	108	4.62963	1.52009	10.4738	3.10954	5.84418
					4	1	108	0.925926	0.0234397	5.05105	0.902486	4.12513
					5	25	108	23.1481	15.5749	32.2466	7.5732	9.09843
					6	16	108	14.8148	8.7116	22.9408	6.10321	8.12594
					7	16	108	14.8148	8.7116	22.9408	6.10321	8.12594
					Agree compl	21	108	19.4444	12.458	28.1739	6.98645	8.72948
				Are you employed by a company that owns more than 5 clinics?	I believe that the VDB’s positions affect how I express myself in writing, how much I write, and how much time I spend on writing clinical records.	11	339	3.24484	1.63072	5.73164	1.61411	2.4868
				Yes	CANT EVAL	11	339	3.24484	1.63072	5.73164	1.61411	2.4868
					Dont agree	18	339	5.30973	3.17688	8.26206	2.13285	2.95232
					3	10	339	2.94985	1.42345	5.35785	1.52641	2.40799
					4	6	339	1.76991	0.652227	3.81236	1.11768	2.04245
					5	70	339	20.649	16.4654	25.3538	4.18355	4.70478
					6	54	339	15.9292	12.1987	20.2674	3.73046	4.33817
					7	63	339	18.5841	14.5862	23.1408	3.99789	4.55674
					Agree compl	107	339	31.5634	26.6487	36.8038	4.91475	5.24041
				No	CANT EVAL	18	411	4.37956	2.61594	6.83346	1.76362	2.45389
					Dont agree	35	411	8.51582	6.00318	11.6445	2.51264	3.12866
					3	18	411	4.37956	2.61594	6.83346	1.76362	2.45389
					4	10	411	2.43309	1.17279	4.42892	1.2603	1.99583
					5	101	411	24.5742	20.4863	29.0325	4.08786	4.4583
					6	55	411	13.382	10.2427	17.0598	3.13931	3.67785
					7	57	411	13.8686	10.6761	17.5922	3.19256	3.72359
					Agree compl	117	411	28.4672	24.1516	33.096	4.3156	4.6288
				Gov empl / DV officer	CANT EVAL	9	107	8.41121	3.91844	15.3672	4.49277	6.95599
					Dont agree	9	107	8.41121	3.91844	15.3672	4.49277	6.95599
					3	4	107	3.73832	1.0278	9.29547	2.71052	5.55715
					4	6	107	5.60748	2.08539	11.8062	3.52208	6.19868
					5	24	107	22.4299	14.931	31.511	7.49894	9.08105
					6	10	107	9.34579	4.5732	16.5162	4.7726	7.1704
					7	19	107	17.757	11.0428	26.3326	6.7142	8.57559
					Agree compl	26	107	24.2991	16.5278	33.5425	7.77125	9.24342
				Are you employed by a company that owns more than 5 clinics?	At my workplace, we discuss the VDB’s cases and clarify or adjust our routines if we find it appropriate.	23	341	6.74487	4.32338	9.94895	2.42148	3.20408
				Yes	CANT EVAL	23	341	6.74487	4.32338	9.94895	2.42148	3.20408
					Dont agree	132	341	38.7097	33.5112	44.1061	5.19849	5.39639
					3	52	341	15.2493	11.6033	19.5118	3.64593	4.26256
					4	26	341	7.62463	5.04089	10.9724	2.58374	3.34777
					5	71	341	20.8211	16.6348	25.5225	4.18632	4.70135
					6	13	341	3.81232	2.04524	6.43095	1.76707	2.61864
					7	10	341	2.93255	1.41505	5.32681	1.51751	2.39426
					Agree compl	14	341	4.10557	2.26244	6.79257	1.84314	2.687
				No	CANT EVAL	83	410	20.2439	16.4594	24.4642	3.78455	4.22027
					Dont agree	111	410	27.0732	22.8292	31.6516	4.24398	4.57846
					3	46	410	11.2195	8.33212	14.6807	2.88739	3.46115
					4	23	410	5.60976	3.58897	8.29874	2.02079	2.68899
					5	74	410	18.0488	14.4462	22.12	3.60253	4.07119
					6	31	410	7.56098	5.19488	10.5607	2.3661	2.99973
					7	18	410	4.39024	2.62237	6.84991	1.76787	2.45966
					Agree compl	24	410	5.85366	3.78619	8.58484	2.06747	2.73118
				Gov empl / DV officer	CANT EVAL	14	106	13.2075	7.41282	21.1662	5.79473	7.95869
					Dont agree	34	106	32.0755	23.3391	41.8429	8.73635	9.76746
					3	21	106	19.8113	12.7018	28.6752	7.10948	8.8639
					4	5	106	4.71698	1.5491	10.6651	3.16788	5.94816
					5	18	106	16.9811	10.3859	25.5033	6.59522	8.52221
					6	5	106	4.71698	1.5491	10.6651	3.16788	5.94816
					7	3	106	2.83019	0.5875	8.04865	2.24269	5.21846
					Agree compl	6	106	5.66038	2.10534	11.9138	3.55504	6.25339
				Are you employed by a company that owns more than 5 clinics?	At my workplace, sufficient support is provided to respond to a complaint from the VDB.	100	339	29.4985	24.6944	34.6651	4.80416	5.16653
				Yes	CANT EVAL	100	339	29.4985	24.6944	34.6651	4.80416	5.16653
					Dont agree	31	339	9.14454	6.29797	12.7287	2.84657	3.58412
					3	18	339	5.30973	3.17688	8.26206	2.13285	2.95232
					4	15	339	4.42478	2.49734	7.19307	1.92743	2.76829
					5	34	339	10.0295	7.04618	13.7328	2.98332	3.70326
					6	33	339	9.73451	6.79588	13.3989	2.93864	3.66441
					7	38	339	11.2094	8.05564	15.0601	3.1538	3.85068
					Agree compl	70	339	20.649	16.4654	25.3538	4.18355	4.70478
				No	CANT EVAL	201	407	49.3857	44.4255	54.355	4.96029	4.96928
					Dont agree	45	407	11.0565	8.17987	14.5138	2.87664	3.45732
					3	9	407	2.2113	1.01602	4.15611	1.19528	1.94481
					4	7	407	1.7199	0.694215	3.51141	1.02569	1.79151
					5	31	407	7.61671	5.23361	10.6373	2.3831	3.02056
					6	17	407	4.1769	2.45172	6.60355	1.72518	2.42664
					7	26	407	6.38821	4.21507	9.22035	2.17314	2.83214
					Agree compl	71	407	17.4447	13.8832	21.4876	3.5615	4.04286
				Gov empl / DV officer	CANT EVAL	39	106	36.7925	27.6322	46.711	9.16028	9.91856
					Dont agree	13	106	12.2642	6.69459	20.0587	5.56956	7.79456
					3	6	106	5.66038	2.10534	11.9138	3.55504	6.25339
					4	6	106	5.66038	2.10534	11.9138	3.55504	6.25339
					5	10	106	9.43396	4.61725	16.6656	4.81672	7.23168
					6	7	106	6.60377	2.69608	13.1338	3.9077	6.52998
					7	10	106	9.43396	4.61725	16.6656	4.81672	7.23168
					Agree compl	15	106	14.1509	8.14191	22.2637	6.00903	8.11278
				Are you employed by a company that owns more than 5 clinics?	At my workplace, if a person has complaints filed to the VDB, that person is given time (work hours) to respond to the VDB (i.e., to do so during work hours).	124	340	36.4706	31.3447	41.8344	5.12586	5.36382
				Yes	CANT EVAL	124	340	36.4706	31.3447	41.8344	5.12586	5.36382
					Dont agree	63	340	18.5294	14.5423	23.0747	3.98709	4.54526
					3	15	340	4.41176	2.48994	7.17222	1.92183	2.76046
					4	7	340	2.05882	0.831665	4.19578	1.22716	2.13695
					5	32	340	9.41176	6.52693	13.0266	2.88483	3.61483
					6	15	340	4.41176	2.48994	7.17222	1.92183	2.76046
					7	24	340	7.05882	4.57478	10.3211	2.48404	3.26228
					Agree compl	60	340	17.6471	13.7451	22.1233	3.90194	4.47623
				No	CANT EVAL	210	413	50.8475	45.9137	55.7689	4.93371	4.92149
					Dont agree	74	413	17.9177	14.3392	21.9633	3.57847	4.04564
					3	9	413	2.17918	1.00119	4.09633	1.17799	1.91715
					4	3	413	0.726392	0.150051	2.10805	0.576341	1.38166
					5	32	413	7.74818	5.35989	10.7622	2.38829	3.01405
					6	11	413	2.66344	1.33691	4.71558	1.32652	2.05214
					7	15	413	3.63196	2.04677	5.91968	1.58519	2.28772
					Agree compl	59	413	14.2857	11.0561	18.0374	3.22964	3.75167
				Gov empl / DV officer	CANT EVAL	41	108	37.963	28.7971	47.8066	9.16584	9.84367
					Dont agree	12	108	11.1111	5.87478	18.6046	5.23633	7.49353
					3	4	108	3.7037	1.0182	9.21191	2.68551	5.5082
					4	3	108	2.77778	0.576549	7.9036	2.20123	5.12582
					5	8	108	7.40741	3.25215	14.0745	4.15526	6.6671
					6	10	108	9.25926	4.52998	16.3694	4.72928	7.11014
					7	7	108	6.48148	2.64538	12.8991	3.8361	6.41757
					Agree compl	23	108	21.2963	14.0048	30.2214	7.29151	8.92514
				Are you employed by a company that owns more than 5 clinics?	Are you familiar with the concept of 'defensive medicine' – when a practitioner performs more tests than directly necessary, with the underlying reason being the desire to avoid complaints?	224	341	65.6891	60.3841	70.719	5.30509	5.02983
				Yes	Yes	224	341	65.6891	60.3841	70.719	5.30509	5.02983
					No	117	341	34.3109	29.281	39.6159	5.02983	5.30509
				No	Yes	286	417	68.5851	63.8896	73.0145	4.69549	4.42936
					No	131	417	31.4149	26.9855	36.1104	4.42936	4.69549
				Gov empl / DV officer	Yes	72	115	62.6087	53.0977	71.4535	9.51104	8.84478
					No	43	115	37.3913	28.5465	46.9023	8.84478	9.51104
			Area 6: Questions on how animal owners previously filing complaints or creating other problems would be received at the clinic	Are you employed by a company that owns more than 5 clinics?	Would you be willing to accept animals from owners who have previously filed complaints concerning you or someone at the clinic you work at?	52	336	15.4762	11.7794	19.7947	3.69675	4.31847
				Yes	Yes	52	336	15.4762	11.7794	19.7947	3.69675	4.31847
					No	197	336	58.631	53.1593	63.9491	5.47166	5.31815
					Dont know	87	336	25.8929	21.291	30.9254	4.60191	5.03254
				No	Yes	44	413	10.6538	7.84839	14.0376	2.80536	3.3838
					No	287	413	69.4915	64.8014	73.8997	4.69011	4.40819
					Dont know	82	413	19.8547	16.1143	24.0335	3.74045	4.17873
				Gov empl / DV officer	Yes	27	119	22.6891	15.516	31.2681	7.17312	8.57903
					No	62	119	52.1008	42.7523	61.3423	9.34854	9.24151
					Dont know	30	119	25.2101	17.7003	33.9931	7.50979	8.78306
				Are you employed by a company that owns more than 5 clinics?	Would the clinic you work at be willing to accept animals from owners who have previously filed complaints concerning you or someone else at the clinic?	165	333	49.5495	44.0542	55.053	5.49539	5.50347
				Yes	Yes	165	333	49.5495	44.0542	55.053	5.49539	5.50347
					No	40	333	12.012	8.72182	15.9962	3.29019	3.98415
					Dont know	128	333	38.4384	33.187	43.8974	5.2514	5.45901
				No	Yes	66	406	16.2562	12.8012	20.2119	3.45496	3.95572
					No	181	406	44.5813	39.6781	49.564	4.90313	4.98268
					Dont know	159	406	39.1626	34.3857	44.0986	4.77688	4.93606
				Gov empl / DV officer	Yes	55	108	50.9259	41.1258	60.674	9.80015	9.74809
					No	10	108	9.25926	4.52998	16.3694	4.72928	7.11014
					Dont know	43	108	39.8148	30.5189	49.684	9.2959	9.86916
				Are you employed by a company that owns more than 5 clinics?	I would accept owners who have filed complaints concerning me for things I consider to have been clear mistakes, but which did not affect the outcome of the case (perhaps an incorrect note that was corrected, or discharge advice that should have been written but was only given verbally).	40	334	11.976	8.69527	15.9494	3.28077	3.97331
				Yes	CANT EVAL	40	334	11.976	8.69527	15.9494	3.28077	3.97331
					Dont agree	133	334	39.8204	34.5317	45.2912	5.28868	5.47088
					3	35	334	10.479	7.40826	14.2718	3.07078	3.79277
					4	7	334	2.09581	0.846677	4.27031	1.24913	2.1745
					5	53	334	15.8683	12.118	20.2367	3.75027	4.36839
					6	18	334	5.38922	3.22491	8.38377	2.16432	2.99454
					7	17	334	5.08982	2.99261	8.0244	2.09721	2.93458
					Agree compl	31	334	9.28144	6.39359	12.9154	2.88785	3.63392
				No	CANT EVAL	71	407	17.4447	13.8832	21.4876	3.5615	4.04286
					Dont agree	194	407	47.6658	42.723	52.6428	4.9428	4.97698
					3	29	407	7.12531	4.82355	10.073	2.30175	2.94772
					4	9	407	2.2113	1.01602	4.15611	1.19528	1.94481
					5	50	407	12.285	9.25726	15.8739	3.02775	3.58891
					6	18	407	4.4226	2.64185	6.89974	1.78075	2.47713
					7	12	407	2.9484	1.53257	5.09359	1.41583	2.14519
					Agree compl	24	407	5.89681	3.81436	8.64719	2.08244	2.75038
				Gov empl / DV officer	CANT EVAL	17	111	15.3153	9.1823	23.3852	6.13301	8.06986
					Dont agree	28	111	25.2252	17.4623	34.3541	7.7629	9.12884
					3	12	111	10.8108	5.71233	18.123	5.09848	7.31214
					4	9	111	8.10811	3.77464	14.8342	4.33347	6.72606
					5	18	111	16.2162	9.90328	24.4125	6.31293	8.1963
					6	11	111	9.90991	5.05164	17.04	4.85827	7.13006
					7	7	111	6.30631	2.57282	12.5623	3.73349	6.25601
					Agree compl	9	111	8.10811	3.77464	14.8342	4.33347	6.72606
				Are you employed by a company that owns more than 5 clinics?	I would accept owners who have filed complaints concerning me for incidents with an unfortunate outcome (e.g., an older dog passed away, but I don’t believe my treatment or advice contributed to this), but where I still think the owner is quite reasonable.	28	334	8.38323	5.64281	11.8882	2.74042	3.50495
				Yes	CANT EVAL	28	334	8.38323	5.64281	11.8882	2.74042	3.50495
					Dont agree	113	334	33.8323	28.7718	39.1826	5.0605	5.35022
					3	35	334	10.479	7.40826	14.2718	3.07078	3.79277
					4	15	334	4.49102	2.53505	7.29915	1.95597	2.80813
					5	78	334	23.3533	18.9203	28.2658	4.43298	4.91253
					6	14	334	4.19162	2.31024	6.93288	1.88138	2.74126
					7	22	334	6.58683	4.17363	9.80296	2.4132	3.21613
					Agree compl	29	334	8.68263	5.89201	12.2316	2.79063	3.54896
				No	CANT EVAL	52	403	12.9032	9.78895	16.5745	3.11427	3.67128
					Dont agree	173	403	42.928	38.0389	47.9218	4.88911	4.99372
					3	25	403	6.20347	4.05443	9.02161	2.14904	2.81813
					4	20	403	4.96278	3.05739	7.56078	1.90539	2.598
					5	72	403	17.866	14.2497	21.962	3.6163	4.09604
					6	21	403	5.21092	3.25422	7.85538	1.9567	2.64446
					7	13	403	3.22581	1.72857	5.45306	1.49724	2.22725
					Agree compl	27	403	6.69975	4.46126	9.59834	2.23849	2.89859
				Gov empl / DV officer	CANT EVAL	13	110	11.8182	6.4451	19.3613	5.37308	7.54316
					Dont agree	30	110	27.2727	19.217	36.5911	8.05571	9.31838
					3	11	110	10	5.09857	17.1885	4.90143	7.18855
					4	10	110	9.09091	4.44595	16.0835	4.64496	6.99258
					5	17	110	15.4545	9.26833	23.5873	6.18622	8.13271
					6	13	110	11.8182	6.4451	19.3613	5.37308	7.54316
					7	7	110	6.36364	2.59656	12.6726	3.76707	6.30896
					Agree compl	9	110	8.18182	3.80959	14.9639	4.37223	6.78212
				Are you employed by a company that owns more than 5 clinics?	I would accept owners who I feel have caused significant problems for staff and/or other animal owners through their behavior.	7	333	2.1021	0.849232	4.28299	1.25287	2.18089
				Yes	CANT EVAL	7	333	2.1021	0.849232	4.28299	1.25287	2.18089
					Dont agree	253	333	75.976	71.0175	80.4658	4.95852	4.48981
					3	32	333	9.60961	6.66612	13.2948	2.94349	3.68517
					4	15	333	4.5045	2.54273	7.32075	1.96177	2.81624
					5	20	333	6.00601	3.70686	9.12362	2.29915	3.11762
					6	4	333	1.2012	0.32823	3.04683	0.872971	1.84563
					7	1	333	0.3003	0.00760266	1.66173	0.292698	1.36143
					Agree compl	1	333	0.3003	0.00760266	1.66173	0.292698	1.36143
				No	CANT EVAL	21	406	5.17241	3.22996	7.79815	1.94246	2.62573
					Dont agree	325	406	80.0493	75.8255	83.8285	4.22371	3.77921
					3	25	406	6.15764	4.02417	8.95595	2.13346	2.79831
					4	7	406	1.72414	0.695932	3.51998	1.02821	1.79584
					5	19	406	4.6798	2.84072	7.21183	1.83908	2.53203
					6	2	406	0.492611	0.0597132	1.76807	0.432898	1.27546
					7	1	406	0.246305	0.00623572	1.36462	0.24007	1.11832
					Agree compl	6	406	1.47783	0.544219	3.18872	0.933614	1.71089
				Gov empl / DV officer	CANT EVAL	7	110	6.36364	2.59656	12.6726	3.76707	6.30896
					Dont agree	71	110	64.5455	54.8536	73.4326	9.69183	8.88719
					3	14	110	12.7273	7.13617	20.4315	5.59111	7.7042
					4	8	110	7.27273	3.19202	13.8278	4.08071	6.55512
					5	6	110	5.45455	2.02777	11.4947	3.42677	6.04012
					6	1	110	0.909091	0.0230135	4.96112	0.886077	4.05203
					7	3	110	2.72727	0.566	7.76368	2.16127	5.0364
				Are you employed by a company that owns more than 5 clinics?	I would accept animals from owners who I know have posted 'cruel' or derogatory comments, or provided incorrect information, about a named veterinarian on social media.	14	333	4.2042	2.31724	6.95339	1.88697	2.74919
				Yes	CANT EVAL	14	333	4.2042	2.31724	6.95339	1.88697	2.74919
					Dont agree	188	333	56.4565	50.9435	61.8535	5.51295	5.39709
					3	62	333	18.6186	14.5831	23.2226	4.03555	4.60399
					4	17	333	5.10511	3.00168	8.04812	2.10343	2.94302
					5	39	333	11.7117	8.46212	15.6611	3.24959	3.94943
					6	4	333	1.2012	0.32823	3.04683	0.872971	1.84563
					7	4	333	1.2012	0.32823	3.04683	0.872971	1.84563
					Agree compl	5	333	1.5015	0.489284	3.46903	1.01222	1.96753
				No	CANT EVAL	40	407	9.82801	7.11441	13.1421	2.7136	3.31413
					Dont agree	247	407	60.688	55.7561	65.4632	4.93187	4.77527
					3	46	407	11.3022	8.39445	14.7867	2.90776	3.48452
					4	13	407	3.1941	1.71147	5.40008	1.48263	2.20598
					5	46	407	11.3022	8.39445	14.7867	2.90776	3.48452
					6	5	407	1.2285	0.400062	2.84349	0.82844	1.61499
					7	3	407	0.737101	0.152267	2.13891	0.584834	1.40181
					Agree compl	7	407	1.7199	0.694215	3.51141	1.02569	1.79151
				Gov empl / DV officer	CANT EVAL	11	110	10	5.09857	17.1885	4.90143	7.18855
					Dont agree	42	110	38.1818	29.0827	47.9341	9.09908	9.75226
					3	25	110	22.7273	15.2801	31.6955	7.44717	8.96824
					4	7	110	6.36364	2.59656	12.6726	3.76707	6.30896
					5	17	110	15.4545	9.26833	23.5873	6.18622	8.13271
					6	2	110	1.81818	0.220954	6.41375	1.59723	4.59557
					7	6	110	5.45455	2.02777	11.4947	3.42677	6.04012
				Are you employed by a company that owns more than 5 clinics?	How many times have you have complaints filed to the VDB? (If you have never been reported, please go to the next page).	168	209	80.3828	74.3428	85.5392	6.03995	5.15641
				Yes	1-2	168	209	80.3828	74.3428	85.5392	6.03995	5.15641
					3-5	36	209	17.2249	12.3653	23.0402	4.85961	5.81528
					>5	5	209	2.39234	0.781248	5.49433	1.6111	3.10199
				No	1-2	176	245	71.8367	65.7586	77.3779	6.07815	5.54115
					3-5	55	245	22.449	17.3823	28.1955	5.06667	5.74649
					>5	14	245	5.71429	3.15892	9.40182	2.55537	3.68753
				Gov empl / DV officer	1-2	56	61	91.8033	81.8988	97.2849	9.90447	5.48159
					3-5	5	61	8.19672	2.71514	18.1012	5.48159	9.90447
			Area 7a: If you yourself have had complaints filed to the VDB	Are you employed by a company that owns more than 5 clinics?	How many times have you been given a sanction by the VDB – an admonition or a warning?	168	201	83.5821	77.723	88.4211	5.85905	4.83898
				Yes	0	168	201	83.5821	77.723	88.4211	5.85905	4.83898
					1-2	33	201	16.4179	11.5789	22.277	4.83898	5.85905
				No	0	173	237	72.9958	66.8669	78.5394	6.12884	5.5436
					1-2	52	237	21.9409	16.8422	27.7561	5.09876	5.81518
					3-5	6	237	2.53165	0.934612	5.4286	1.59703	2.89695
					>5	6	237	2.53165	0.934612	5.4286	1.59703	2.89695
				Gov empl / DV officer	0	50	60	83.3333	71.4781	91.7071	11.8553	8.37379
					1-2	10	60	16.6667	8.29288	28.5219	8.37379	11.8553
				Are you employed by a company that owns more than 5 clinics?	I felt that I received support from colleagues during and after the reports.	9	208	4.32692	1.99735	8.05468	2.32957	3.72776
				Yes	Dont agree	9	208	4.32692	1.99735	8.05468	2.32957	3.72776
					2	13	208	6.25	3.36951	10.4506	2.88049	4.20057
					3	13	208	6.25	3.36951	10.4506	2.88049	4.20057
					4	30	208	14.4231	9.94751	19.9453	4.47556	5.52226
					5	32	208	15.3846	10.7673	21.0188	4.61736	5.63421
					6	34	208	16.3462	11.5937	22.0859	4.75249	5.73973
					Agree compl	77	208	37.0192	30.4447	43.9696	6.57456	6.95035
				No	Dont agree	45	241	18.6722	13.9578	24.1753	4.7144	5.50307
					2	18	241	7.46888	4.48639	11.5473	2.98249	4.07845
					3	17	241	7.05394	4.16261	11.054	2.89133	4.00003
					4	30	241	12.4481	8.55859	17.2915	3.88954	4.84334
					5	24	241	9.95851	6.4854	14.4546	3.47311	4.49611
					6	24	241	9.95851	6.4854	14.4546	3.47311	4.49611
					Agree compl	83	241	34.4398	28.4581	40.8098	5.98174	6.36993
				Gov empl / DV officer	Dont agree	5	60	8.33333	2.76133	18.3858	5.572	10.0524
					2	2	60	3.33333	0.406262	11.5281	2.92707	8.19477
					3	6	60	10	3.75913	20.5058	6.24087	10.5058
					4	10	60	16.6667	8.29288	28.5219	8.37379	11.8553
					5	12	60	20	10.7841	32.33	9.21589	12.33
					6	7	60	11.6667	4.82148	22.5716	6.84518	10.9049
					Agree compl	18	60	30	18.8451	43.2083	11.1549	13.2083
				Are you employed by a company that owns more than 5 clinics?	I felt that I was treated negatively by colleagues during and after the complaints.	188	207	90.8213	86.0375	94.383	4.78376	3.56179
				Yes	Dont agree	188	207	90.8213	86.0375	94.383	4.78376	3.56179
					2	6	207	2.89855	1.07099	6.20186	1.82756	3.30331
					3	5	207	2.41546	0.788841	5.54656	1.62662	3.1311
					4	3	207	1.44928	0.299878	4.17675	1.1494	2.72748
					5	1	207	0.483092	0.0122301	2.66208	0.470862	2.17899
					6	2	207	0.966184	0.117224	3.44642	0.848959	2.48023
					Agree compl	2	207	0.966184	0.117224	3.44642	0.848959	2.48023
				No	Dont agree	190	238	79.8319	74.1651	84.7392	5.66685	4.90729
					2	16	238	6.72269	3.89112	10.6878	2.83157	3.96512
					3	7	238	2.94118	1.19052	5.9658	1.75066	3.02462
					4	4	238	1.68067	0.459777	4.24704	1.2209	2.56637
					5	4	238	1.68067	0.459777	4.24704	1.2209	2.56637
					6	4	238	1.68067	0.459777	4.24704	1.2209	2.56637
					Agree compl	13	238	5.46218	2.94009	9.15939	2.52209	3.69721
				Gov empl / DV officer	Dont agree	48	59	81.3559	69.0851	90.3081	12.2708	8.95212
					2	2	59	3.38983	0.413193	11.7148	2.97664	8.32502
					3	4	59	6.77966	1.878	16.4585	4.90166	9.67886
					4	1	59	1.69492	0.0429023	9.08559	1.65201	7.39068
					5	1	59	1.69492	0.0429023	9.08559	1.65201	7.39068
					Agree compl	3	59	5.08475	1.06113	14.1487	4.02362	9.06398
				Are you employed by a company that owns more than 5 clinics?	I sought support from the Swedish Veterinary Association in connection with the complaints.	3	208	1.44231	0.298432	4.15695	1.14388	2.71464
				Yes	Yes	3	208	1.44231	0.298432	4.15695	1.14388	2.71464
					No	205	208	98.5577	95.843	99.7016	2.71464	1.14388
				No	Yes	36	245	14.6939	10.5084	19.7577	4.18547	5.06385
					No	209	245	85.3061	80.2423	89.4916	5.06385	4.18547
				Gov empl / DV officer	Yes	6	60	10	3.75913	20.5058	6.24087	10.5058
					No	54	60	90	79.4942	96.2409	10.5058	6.24087
				Are you employed by a company that owns more than 5 clinics?	If you sought support from the Swedish Veterinary Association, how useful did you find the information you received?	1	3	33.3333	0.840376	90.5701	32.493	57.2367
				Yes	Not at all	1	3	33.3333	0.840376	90.5701	32.493	57.2367
					4	1	3	33.3333	0.840376	90.5701	32.493	57.2367
					5	1	3	33.3333	0.840376	90.5701	32.493	57.2367
				No	Not at all	19	36	52.7778	35.4864	69.5949	17.2914	16.8172
					2	4	36	11.1111	3.11161	26.0611	7.9995	14.95
					3	1	36	2.77778	0.0703025	14.5289	2.70748	11.7511
					4	4	36	11.1111	3.11161	26.0611	7.9995	14.95
					5	1	36	2.77778	0.0703025	14.5289	2.70748	11.7511
					6	1	36	2.77778	0.0703025	14.5289	2.70748	11.7511
					Very much	6	36	16.6667	6.37201	32.8116	10.2947	16.1449
				Gov empl / DV officer	4	2	6	33.3333	4.32719	77.7222	29.0061	44.3889
					5	1	6	16.6667	0.421074	64.1235	16.2456	47.4568
					Very much	3	6	50	11.8117	88.1883	38.1883	38.1883
											0	0
				Are you employed by a company that owns more than 5 clinics?	Did you seek legal assistance in connection with having complaints filed?	14	209	6.69856	3.71027	10.9837	2.9883	4.28516
				Yes	Yes	14	209	6.69856	3.71027	10.9837	2.9883	4.28516
					No	195	209	93.3014	89.0163	96.2897	4.28516	2.9883
				No	Yes	41	244	16.8033	12.3363	22.0972	4.46695	5.29393
					No	203	244	83.1967	77.9028	87.6637	5.29393	4.46695
				Gov empl / DV officer	Yes	7	59	11.8644	4.90558	22.9293	6.95883	11.0648
					No	52	59	88.1356	77.0707	95.0944	11.0648	6.95883
				Are you employed by a company that owns more than 5 clinics?	It is my belief that the reason I have had complaints filed to the VDB on one or more occasions was due to a lack of routines at the workplace—issues that could have been prevented through a different organization of the workplace (e.g., better facilities, increased staffing, higher competence among the staff, greater influence over the choice of equipment).	6	207	2.89855	1.07099	6.20186	1.82756	3.30331
				Yes	CANT EVAL	6	207	2.89855	1.07099	6.20186	1.82756	3.30331
					Dont agree	96	207	46.3768	39.4373	53.4216	6.93954	7.0448
					3	18	207	8.69565	5.23513	13.3947	3.46052	4.69903
					4	6	207	2.89855	1.07099	6.20186	1.82756	3.30331
					5	31	207	14.9758	10.4077	20.5785	4.56811	5.6027
					6	15	207	7.24638	4.11224	11.6702	3.13413	4.42381
					7	12	207	5.7971	3.03099	9.90735	2.76611	4.11025
					Agree compl	23	207	11.1111	7.17521	16.2046	3.9359	5.09352
				No	CANT EVAL	19	243	7.81893	4.773	11.941	3.04593	4.12211
					Dont agree	134	243	55.144	48.6548	61.5062	6.4892	6.36217
					3	11	243	4.52675	2.28109	7.95511	2.24566	3.42836
					4	4	243	1.64609	0.450279	4.16078	1.19581	2.51469
					5	37	243	15.2263	10.9529	20.3715	4.27345	5.14517
					6	6	243	2.46914	0.9114	5.29652	1.55774	2.82739
					7	6	243	2.46914	0.9114	5.29652	1.55774	2.82739
					Agree compl	26	243	10.6996	7.10935	15.2835	3.59024	4.5839
				Gov empl / DV officer	CANT EVAL	3	59	5.08475	1.06113	14.1487	4.02362	9.06398
					Dont agree	33	59	55.9322	42.4037	68.8449	13.5285	12.9127
					3	6	59	10.1695	3.82445	20.832	6.34504	10.6625
					4	4	59	6.77966	1.878	16.4585	4.90166	9.67886
					5	3	59	5.08475	1.06113	14.1487	4.02362	9.06398
					6	4	59	6.77966	1.878	16.4585	4.90166	9.67886
					7	4	59	6.77966	1.878	16.4585	4.90166	9.67886
					Agree compl	2	59	3.38983	0.413193	11.7148	2.97664	8.32502
			Area 7b: How much your own experiences of having complaints filed have affected your work	Are you employed by a company that owns more than 5 clinics?	I devote more time and care to writing clinical records	23	208	11.0577	7.14006	16.129	3.91763	5.07129
				Yes	Dont agree	23	208	11.0577	7.14006	16.129	3.91763	5.07129
					2	15	208	7.21154	4.09219	11.6154	3.11934	4.40389
					3	16	208	7.69231	4.4606	12.1914	3.23171	4.49906
					4	34	208	16.3462	11.5937	22.0859	4.75249	5.73973
					5	45	208	21.6346	16.2398	27.8568	5.39481	6.22218
					6	35	208	16.8269	12.0092	22.6171	4.8177	5.79021
					Agree compl	40	208	19.2308	14.1085	25.2526	5.12228	6.02179
				No	Dont agree	40	232	17.2414	12.6124	22.7291	4.62902	5.48769
					2	12	232	5.17241	2.70089	8.8608	2.47153	3.68838
					3	26	232	11.2069	7.45266	15.9884	3.75424	4.78146
					4	36	232	15.5172	11.1109	20.8295	4.40638	5.31228
					5	44	232	18.9655	14.1316	24.6114	4.83393	5.64587
					6	23	232	9.91379	6.38886	14.5038	3.52493	4.58996
					Agree compl	51	232	21.9828	16.8274	27.8691	5.15531	5.88633
				Gov empl / DV officer	Dont agree	11	58	18.9655	9.86638	31.4051	9.09914	12.4396
					2	11	58	18.9655	9.86638	31.4051	9.09914	12.4396
					3	8	58	13.7931	6.14797	25.381	7.64514	11.5879
					4	4	58	6.89655	1.91093	16.7268	4.98562	9.83026
					5	14	58	24.1379	13.8701	37.169	10.2678	13.031
					6	3	58	5.17241	1.07965	14.3805	4.09277	9.20805
					Agree compl	7	58	12.069	4.99266	23.2984	7.0763	11.2294
				Are you employed by a company that owns more than 5 clinics?	I avoid performing certain types of medical procedures.	97	204	47.549	40.531	54.6393	7.01806	7.09032
				Yes	Dont agree	97	204	47.549	40.531	54.6393	7.01806	7.09032
					2	30	204	14.7059	10.1471	20.3233	4.55874	5.61743
					3	10	204	4.90196	2.37539	8.82992	2.52657	3.92796
					4	15	204	7.35294	4.17359	11.8376	3.17936	4.48466
					5	18	204	8.82353	5.31338	13.5864	3.51015	4.76291
					6	10	204	4.90196	2.37539	8.82992	2.52657	3.92796
					Agree compl	24	204	11.7647	7.68517	16.9977	4.07953	5.23303
				No	Dont agree	97	227	42.7313	36.2085	49.4464	6.52276	6.71513
					2	17	227	7.48899	4.42294	11.7199	3.06605	4.23096
					3	15	227	6.60793	3.74527	10.6646	2.86266	4.05671
					4	27	227	11.8943	7.98659	16.8321	3.90768	4.93785
					5	15	227	6.60793	3.74527	10.6646	2.86266	4.05671
					6	10	227	4.40529	2.13242	7.95207	2.27286	3.54678
					Agree compl	46	227	20.2643	15.2346	26.0884	5.02967	5.82409
				Gov empl / DV officer	Dont agree	29	57	50.8772	37.2898	64.3704	13.5874	13.4932
					2	7	57	12.2807	5.08289	23.6795	7.19781	11.3988
					3	1	57	1.75439	0.0444073	9.39168	1.70998	7.6373
					4	7	57	12.2807	5.08289	23.6795	7.19781	11.3988
					5	5	57	8.77193	2.90986	19.2957	5.86207	10.5238
					6	4	57	7.01754	1.94504	17.004	5.0725	9.98644
					Agree compl	4	57	7.01754	1.94504	17.004	5.0725	9.98644
				Are you employed by a company that owns more than 5 clinics?	I avoid 'difficult' animal owners as much as possible.	56	209	26.7943	20.9191	33.3406	5.87516	6.54633
				Yes	Dont agree	56	209	26.7943	20.9191	33.3406	5.87516	6.54633
					2	40	209	19.1388	14.0391	25.1363	5.09967	5.99756
					3	17	209	8.13397	4.80969	12.7039	3.32429	4.56994
					4	19	209	9.09091	5.56231	13.8324	3.5286	4.74152
					5	25	209	11.9617	7.89258	17.1498	4.06914	5.18808
					6	14	209	6.69856	3.71027	10.9837	2.9883	4.28516
					Agree compl	38	209	18.1818	13.1995	24.0909	4.98233	5.90904
				No	Dont agree	43	228	18.8596	13.9979	24.5507	4.86173	5.69109
					2	19	228	8.33333	5.09176	12.7077	3.24157	4.37434
					3	13	228	5.70175	3.07053	9.55283	2.63122	3.85107
					4	27	228	11.8421	7.95089	16.7604	3.89122	4.91829
					5	33	228	14.4737	10.1771	19.7218	4.29658	5.24812
					6	20	228	8.77193	5.44057	13.2224	3.33136	4.45045
					Agree compl	73	228	32.0175	26.0122	38.4979	6.00537	6.48033
				Gov empl / DV officer	Dont agree	25	58	43.1034	30.1625	56.773	12.941	13.6696
					2	5	58	8.62069	2.8586	18.9826	5.76209	10.3619
					3	6	58	10.3448	3.89208	21.1686	6.45274	10.8238
					4	5	58	8.62069	2.8586	18.9826	5.76209	10.3619
					5	6	58	10.3448	3.89208	21.1686	6.45274	10.8238
					6	6	58	10.3448	3.89208	21.1686	6.45274	10.8238
					Agree compl	5	58	8.62069	2.8586	18.9826	5.76209	10.3619
				Are you employed by a company that owns more than 5 clinics?	I have switched to part-time work	55	206	26.699	20.7907	33.2913	5.90833	6.59228
				Yes	Yes	55	206	26.699	20.7907	33.2913	5.90833	6.59228
					No	151	206	73.301	66.7087	79.2093	6.59228	5.90833
				No	Yes	67	231	29.0043	23.2398	35.3168	5.76453	6.31243
					No	164	231	70.9957	64.6832	76.7602	6.31243	5.76453
				Gov empl / DV officer	Yes	10	58	17.2414	8.5904	29.4299	8.65098	12.1885
					No	48	58	82.7586	70.5701	91.4096	12.1885	8.65098
				Are you employed by a company that owns more than 5 clinics?	I choose to let my work be influenced only where I believe the VDB has made a good and relevant assessment.	36	185	19.4595	14.017	25.9078	5.44244	6.44832
				Yes	Dont agree	36	185	19.4595	14.017	25.9078	5.44244	6.44832
					2	12	185	6.48649	3.39629	11.0564	3.0902	4.56992
					3	14	185	7.56757	4.19887	12.3712	3.3687	4.80361
					4	49	185	26.4865	20.2821	33.461	6.20443	6.97447
					5	18	185	9.72973	5.86897	14.941	3.86076	5.21126
					6	21	185	11.3514	7.16558	16.8272	4.18577	5.4759
					Agree compl	35	185	18.9189	13.5457	25.3164	5.37323	6.39753
				No	Dont agree	42	217	19.3548	14.3197	25.2479	5.0351	5.89302
					2	12	217	5.52995	2.88972	9.46042	2.64024	3.93046
					3	21	217	9.67742	6.09077	14.4122	3.58665	4.73479
					4	40	217	18.4332	13.5076	24.2434	4.92561	5.8102
					5	22	217	10.1382	6.46336	14.9466	3.67489	4.80838
					6	17	217	7.8341	4.62976	12.2469	3.20434	4.41284
					Agree compl	63	217	29.0323	23.0868	35.5607	5.94542	6.52847
				Gov empl / DV officer	Dont agree	13	51	25.4902	14.3263	39.6334	11.1639	14.1432
					2	2	51	3.92157	0.478499	13.4586	3.44307	9.53708
					3	3	51	5.88235	1.22991	16.2422	4.65244	10.3599
					4	16	51	31.3725	19.1104	45.8873	12.2622	14.5147
					5	6	51	11.7647	4.44201	23.8676	7.32269	12.1029
					6	3	51	5.88235	1.22991	16.2422	4.65244	10.3599
					Agree compl	8	51	15.6863	7.02408	28.5876	8.66219	12.9014
				Are you employed by a company that owns more than 5 clinics?	I worry about the workplace’s finances in connection with my case(s) with the VDB.	159	207	76.8116	70.458	82.3803	6.35361	5.56869
				Yes	Dont agree	159	207	76.8116	70.458	82.3803	6.35361	5.56869
					2	23	207	11.1111	7.17521	16.2046	3.9359	5.09352
					3	2	207	0.966184	0.117224	3.44642	0.848959	2.48023
					4	8	207	3.86473	1.68304	7.47278	2.18169	3.60805
					5	3	207	1.44928	0.299878	4.17675	1.1494	2.72748
					6	3	207	1.44928	0.299878	4.17675	1.1494	2.72748
					Agree compl	9	207	4.34783	2.00709	8.09282	2.34073	3.745
				No	Dont agree	156	227	68.7225	62.2547	74.6934	6.4678	5.97094
					2	22	227	9.69163	6.17383	14.3053	3.5178	4.61364
					3	10	227	4.40529	2.13242	7.95207	2.27286	3.54678
					4	10	227	4.40529	2.13242	7.95207	2.27286	3.54678
					5	8	227	3.52423	1.53357	6.82578	1.99066	3.30156
					6	5	227	2.20264	0.718971	5.0651	1.48367	2.86245
					Agree compl	16	227	7.04846	4.08221	11.194	2.96624	4.14558
				Gov empl / DV officer	Dont agree	43	55	78.1818	64.9898	88.1864	13.192	10.0046
					2	6	55	10.9091	4.11015	22.2471	6.79894	11.338
					3	2	55	3.63636	0.443455	12.5264	3.19291	8.89006
					4	3	55	5.45455	1.1393	15.1235	4.31524	9.66895
					Agree compl	1	55	1.81818	0.0460218	9.7191	1.77216	7.90092
				Are you employed by a company that owns more than 5 clinics?	I worry about the reputation of the workplace (eg. on social media) in connection with my cases (s) with the VDB.	98	206	47.5728	40.589	54.6275	6.98385	7.0547
				Yes	Dont agree	98	206	47.5728	40.589	54.6275	6.98385	7.0547
					2	12	206	5.82524	3.04588	9.95438	2.77936	4.12914
					3	17	206	8.25243	4.88082	12.8842	3.37161	4.63176
					4	23	206	11.165	7.21072	16.281	3.95433	5.11594
					5	21	206	10.1942	6.42188	15.1602	3.7723	4.96605
					6	14	206	6.79612	3.76503	11.1399	3.03108	4.34379
					Agree compl	21	206	10.1942	6.42188	15.1602	3.7723	4.96605
				No	Dont agree	89	230	38.6957	32.3662	45.3205	6.3294	6.6248
					2	23	230	10	6.44537	14.6266	3.55463	4.62659
					3	18	230	7.82609	4.70405	12.0867	3.12203	4.26059
					4	30	230	13.0435	8.97634	18.0941	4.06714	5.05062
					5	15	230	6.52174	3.6958	10.5286	2.82594	4.00681
					6	14	230	6.08696	3.36742	10.0021	2.71954	3.91511
					Agree compl	41	230	17.8261	13.1064	23.396	4.71964	5.56989
				Gov empl / DV officer	Dont agree	28	54	51.8519	37.8365	65.657	14.0153	13.8052
					2	3	54	5.55556	1.16068	15.3885	4.39488	9.83295
					3	5	54	9.25926	3.07528	20.3002	6.18398	11.0409
					4	7	54	12.963	5.3743	24.9012	7.58866	11.9383
					5	1	54	1.85185	0.0468738	9.89152	1.80498	8.03966
					6	5	54	9.25926	3.07528	20.3002	6.18398	11.0409
					Agree compl	5	54	9.25926	3.07528	20.3002	6.18398	11.0409
				Are you employed by a company that owns more than 5 clinics?	My situation has been affected very little by the board's investigations.	13	209	6.2201	3.35319	10.4017	2.86691	4.1816
				Yes	CANT EVAL	13	209	6.2201	3.35319	10.4017	2.86691	4.1816
					Dont agree	18	209	8.61244	5.18424	13.2698	3.4282	4.65737
					3	19	209	9.09091	5.56231	13.8324	3.5286	4.74152
					4	15	209	7.17703	4.07234	11.5612	3.10469	4.38415
					5	40	209	19.1388	14.0391	25.1363	5.09967	5.99756
					6	5	209	2.39234	0.781248	5.49433	1.6111	3.10199
					7	35	209	16.7464	11.9503	22.5127	4.79611	5.76633
					Agree compl	64	209	30.622	24.4496	37.3539	6.17246	6.73188
				No	CANT EVAL	8	232	3.44828	1.50026	6.68116	1.94801	3.23289
					Dont agree	38	232	16.3793	11.8593	21.7816	4.52005	5.40227
					3	16	232	6.89655	3.99308	10.9581	2.90347	4.06157
					4	15	232	6.46552	3.66354	10.4397	2.80198	3.97422
					5	50	232	21.5517	16.4397	27.4063	5.11207	5.85459
					6	10	232	4.31034	2.08604	7.78383	2.22431	3.47349
					7	29	232	12.5	8.53364	17.4566	3.96636	4.95655
					Agree compl	66	232	28.4483	22.7365	34.7202	5.71181	6.27191
				Gov empl / DV officer	CANT EVAL	1	59	1.69492	0.0429023	9.08559	1.65201	7.39068
					Dont agree	6	59	10.1695	3.82445	20.832	6.34504	10.6625
					3	9	59	15.2542	7.22024	26.992	8.03399	11.7377
					4	2	59	3.38983	0.413193	11.7148	2.97664	8.32502
					5	12	59	20.339	10.9754	32.833	9.36362	12.494
					6	1	59	1.69492	0.0429023	9.08559	1.65201	7.39068
					7	10	59	16.9492	8.43902	28.9688	8.51014	12.0197
					Agree compl	18	59	30.5085	19.1856	43.8663	11.3229	13.3578
											0	0
			Area 8: The VDB - the animal owner, the animal and the medical process	Are you employed by a company that owns more than 5 clinics?	Inadequate communication between veterinarian and animal owner	13	316	4.11392	2.20838	6.9322	1.90554	2.81828
				Yes	Not at all imp	13	316	4.11392	2.20838	6.9322	1.90554	2.81828
					2	13	316	4.11392	2.20838	6.9322	1.90554	2.81828
					3	35	316	11.0759	7.8371	15.0663	3.23885	3.99039
					4	57	316	18.038	13.9575	22.7294	4.08046	4.69146
					Very Imp	198	316	62.6582	57.068	68.0087	5.59026	5.35052
				No	Not at all imp	23	366	6.28415	4.02496	9.28035	2.25919	2.9962
					2	15	366	4.09836	2.31167	6.66961	1.78669	2.57125
					3	31	366	8.46995	5.8274	11.807	2.64255	3.33705
					4	61	366	16.6667	12.9951	20.8878	3.67161	4.2211
					Very Imp	236	366	64.4809	59.3396	69.3857	5.14127	4.90485
				Gov empl / DV officer	Not at all imp	3	107	2.80374	0.581973	7.97547	2.22177	5.17173
					2	2	107	1.86916	0.227171	6.58919	1.64199	4.72003
					3	8	107	7.47664	3.28307	14.2012	4.19357	6.72453
					4	28	107	26.1682	18.1454	35.554	8.02281	9.38576
					Very Imp	66	107	61.6822	51.7841	70.9164	9.89819	9.23416
				Are you employed by a company that owns more than 5 clinics?	The medical care process became clearly complicated when looking back on it.	32	311	10.2894	7.14502	14.2145	3.14437	3.92508
				Yes	Not at all imp	32	311	10.2894	7.14502	14.2145	3.14437	3.92508
					2	46	311	14.791	11.0368	19.2319	3.75423	4.44088
					3	104	311	33.4405	28.2164	38.9837	5.2241	5.54314
					4	80	311	25.7235	20.9565	30.9596	4.76698	5.23609
					Very Imp	49	311	15.7556	11.8891	20.2892	3.86654	4.53354
				No	Not at all imp	56	353	15.864	12.2115	20.1009	3.65252	4.23685
					2	56	353	15.864	12.2115	20.1009	3.65252	4.23685
					3	114	353	32.2946	27.4416	37.4477	4.85298	5.15308
					4	81	353	22.9462	18.6611	27.6916	4.28505	4.74543
					Very Imp	46	353	13.0312	9.70074	16.9968	3.33042	3.96564
				Gov empl / DV officer	Not at all imp	12	101	11.8812	6.29234	19.8345	5.58885	7.95332
					2	14	101	13.8614	7.79036	22.1623	6.07102	8.30088
					3	31	101	30.6931	21.8979	40.6557	8.7952	9.96261
					4	33	101	32.6733	23.6694	42.7237	9.00383	10.0504
					Very Imp	11	101	10.8911	5.56372	18.652	5.32737	7.76092
				Are you employed by a company that owns more than 5 clinics?	The animal died, even though the initial prognosis was assessed as relatively good.	37	308	12.013	8.60097	16.1765	3.41202	4.16353
				Yes	Not at all imp	37	308	12.013	8.60097	16.1765	3.41202	4.16353
					2	50	308	16.2338	12.2955	20.8359	3.93826	4.6021
					3	93	308	30.1948	25.1177	35.6576	5.07707	5.46282
					4	62	308	20.1299	15.7959	25.0489	4.33396	4.91898
					Very Imp	66	308	21.4286	16.9781	26.4381	4.45048	5.0095
				No	Not at all imp	56	353	15.864	12.2115	20.1009	3.65252	4.23685
					2	51	353	14.4476	10.9501	18.5547	3.4975	4.10714
					3	81	353	22.9462	18.6611	27.6916	4.28505	4.74543
					4	91	353	25.779	21.2943	30.6753	4.48473	4.89627
					Very Imp	74	353	20.9632	16.8344	25.5867	4.12875	4.62352
				Gov empl / DV officer	Not at all imp	13	100	13	7.1073	21.2041	5.8927	8.20407
					2	13	100	13	7.1073	21.2041	5.8927	8.20407
					3	29	100	29	20.3574	38.9266	8.64258	9.9266
					4	26	100	26	17.7394	35.7312	8.26056	9.73121
					Very Imp	19	100	19	11.8443	28.0698	7.15568	9.0698
				Are you employed by a company that owns more than 5 clinics?	The animal owner feels that the veterinarian is investigating the wrong problem	54	308	17.5325	13.454	22.2484	4.07848	4.71589
				Yes	Not at all imp	54	308	17.5325	13.454	22.2484	4.07848	4.71589
					2	59	308	19.1558	14.914	24.0023	4.24182	4.84642
					3	104	308	33.7662	28.5013	39.347	5.26496	5.58079
					4	54	308	17.5325	13.454	22.2484	4.07848	4.71589
					Very Imp	37	308	12.013	8.60097	16.1765	3.41202	4.16353
				No	Not at all imp	66	348	18.9655	14.9824	23.486	3.98314	4.5205
					2	75	348	21.5517	17.3461	26.2489	4.20559	4.69721
					3	109	348	31.3218	26.4825	36.4825	4.83934	5.16063
					4	62	348	17.8161	13.9409	22.2491	3.87518	4.43302
					Very Imp	36	348	10.3448	7.35116	14.0334	2.99366	3.68854
				Gov empl / DV officer	Not at all imp	16	96	16.6667	9.83728	25.65	6.82939	8.98333
					2	27	96	28.125	19.4217	38.2234	8.70331	10.0984
					3	29	96	30.2083	21.2518	40.4253	8.9565	10.217
					4	11	96	11.4583	5.8608	19.5778	5.59754	8.11948
					Very Imp	13	96	13.5417	7.41196	22.043	6.12971	8.50129
				Are you employed by a company that owns more than 5 clinics?	The animal owner feels that the veterinarian makes an incorrect assessment or provides incorrect treatment.	5	309	1.61812	0.527434	3.73556	1.09069	2.11743
				Yes	Not at all imp	5	309	1.61812	0.527434	3.73556	1.09069	2.11743
					2	8	309	2.589	1.12423	5.03743	1.46477	2.44843
					3	49	309	15.8576	11.9677	20.4169	3.88995	4.55928
					4	98	309	31.7152	26.5621	37.2231	5.15308	5.50786
					Very Imp	149	309	48.2201	42.5273	53.9472	5.69272	5.72716
				No	Not at all imp	10	351	2.849	1.37449	5.17688	1.47452	2.32788
					2	21	351	5.98291	3.74129	9.00035	2.24161	3.01744
					3	49	351	13.9601	10.5094	18.0328	3.45067	4.07267
					4	114	351	32.4786	27.6032	37.6527	4.87542	5.1741
					Very Imp	157	351	44.7293	39.4491	50.0993	5.28027	5.36993
				Gov empl / DV officer	Not at all imp	3	100	3	0.622997	8.51761	2.377	5.51761
					2	5	100	5	1.64319	11.2835	3.35681	6.28349
					3	11	100	11	5.6207	18.8301	5.3793	7.83011
					4	31	100	31	22.1289	41.0315	8.87112	10.0315
					Very Imp	50	100	50	39.8321	60.1679	10.1679	10.1679
				Are you employed by a company that owns more than 5 clinics?	The veterinarian does not suggest euthanasia or less costly measures, despite the animal being older and the owner wanting to reduce costs.	116	306	37.9085	32.4498	43.6038	5.45874	5.69531
				Yes	Not at all imp	116	306	37.9085	32.4498	43.6038	5.45874	5.69531
					2	85	306	27.7778	22.8327	33.159	4.94508	5.38119
					3	60	306	19.6078	15.3093	24.5058	4.29851	4.89798
					4	25	306	8.16993	5.35682	11.8242	2.81311	3.65431
					Very Imp	20	306	6.53595	4.0377	9.91398	2.49825	3.37803
				No	Not at all imp	111	346	32.0809	27.19	37.2819	4.89097	5.20094
					2	87	346	25.1445	20.6586	30.0616	4.48592	4.91705
					3	75	346	21.6763	17.4489	26.396	4.22742	4.71971
					4	41	346	11.8497	8.63921	15.7306	3.2105	3.8809
					Very Imp	32	346	9.24855	6.41218	12.8052	2.83638	3.55662
				Gov empl / DV officer	Not at all imp	32	96	33.3333	24.0381	43.6883	9.29527	10.355
					2	29	96	30.2083	21.2518	40.4253	8.9565	10.217
					3	21	96	21.875	14.0802	31.4736	7.79482	9.59862
					4	6	96	6.25	2.32796	13.1085	3.92204	6.8585
					Very Imp	8	96	8.33333	3.66655	15.7611	4.66678	7.42775
				Are you employed by a company that owns more than 5 clinics?	The veterinarian suggests or advocates for euthanasia, which contradicts the animal owner's perception of the animal's health status.	32	309	10.356	7.19199	14.3044	3.164	3.94844
				Yes	Not at all imp	32	309	10.356	7.19199	14.3044	3.164	3.94844
					2	37	309	11.9741	8.57265	16.1254	3.40146	4.15131
					3	75	309	24.2718	19.5968	29.4477	4.67503	5.17585
					4	82	309	26.5372	21.6983	31.8323	4.83888	5.29506
					Very Imp	83	309	26.8608	21.9999	32.1716	4.8609	5.31072
				No	Not at all imp	42	347	12.1037	8.86419	16.007	3.23956	3.90323
					2	56	347	16.1383	12.4269	20.4394	3.71142	4.30108
					3	78	347	22.4784	18.1934	27.24	4.28495	4.76166
					4	88	347	25.3602	20.8659	30.2806	4.49432	4.92041
					Very Imp	83	347	23.9193	19.5262	28.7638	4.39314	4.8445
				Gov empl / DV officer	Not at all imp	14	96	14.5833	8.20847	23.2564	6.37486	8.67302
					2	9	96	9.375	4.37704	17.0519	4.99796	7.67685
					3	26	96	27.0833	18.5153	37.1139	8.56799	10.0306
					4	32	96	33.3333	24.0381	43.6883	9.29527	10.355
					Very Imp	15	96	15.625	9.01725	24.4584	6.60775	8.83341
				Are you employed by a company that owns more than 5 clinics?	High cost of care – including cost items that the owner does not understand.	26	311	8.36013	5.53373	12.0096	2.8264	3.64945
				Yes	Not at all imp	26	311	8.36013	5.53373	12.0096	2.8264	3.64945
					2	23	311	7.3955	4.74562	10.8904	2.64988	3.49489
					3	29	311	9.32476	6.33409	13.1171	2.99067	3.79232
					4	80	311	25.7235	20.9565	30.9596	4.76698	5.23609
					Very Imp	153	311	49.1961	43.5099	54.8978	5.68624	5.70169
				No	Not at all imp	30	348	8.62069	5.8919	12.0778	2.72879	3.45711
					2	26	348	7.47126	4.93827	10.7557	2.53299	3.28439
					3	56	348	16.092	12.3905	20.3822	3.70148	4.29025
					4	75	348	21.5517	17.3461	26.2489	4.20559	4.69721
					Very Imp	161	348	46.2644	40.9335	51.6594	5.33089	5.39498
					Not at all imp	10	100	10	4.90047	17.6223	5.09953	7.62226
				Gov empl / DV officer	2	6	100	6	2.23349	12.603	3.76651	6.60299
					3	13	100	13	7.1073	21.2041	5.8927	8.20407
					4	27	100	27	18.6066	36.8016	8.39336	9.80163
					Very Imp	44	100	44	34.0836	54.2813	9.9164	10.2813
				Are you employed by a company that owns more than 5 clinics?	The animal owner has chosen to report after 'pressure' from a third party.	62	309	20.0647	15.7435	24.9703	4.3212	4.90559
				Yes	Not at all imp	62	309	20.0647	15.7435	24.9703	4.3212	4.90559
					2	39	309	12.6214	9.13112	16.8478	3.49024	4.22646
					3	96	309	31.068	25.9499	36.5534	5.11807	5.48548
					4	62	309	20.0647	15.7435	24.9703	4.3212	4.90559
					Very Imp	50	309	16.1812	12.2549	20.7703	3.92636	4.58908
				No	Not at all imp	69	350	19.7143	15.6751	24.2745	4.03919	4.56022
					2	54	350	15.4286	11.8079	19.6465	3.6207	4.21795
					3	83	350	23.7143	19.3544	28.5252	4.35989	4.81089
					4	67	350	19.1429	15.1546	23.6622	3.98827	4.51938
					Very Imp	77	350	22	17.7703	26.7106	4.22973	4.71064
				Gov empl / DV officer	Not at all imp	19	97	19.5876	12.2247	28.8861	7.36298	9.29852
					2	16	97	16.4948	9.73247	25.4001	6.76238	8.90527
					3	20	97	20.6186	13.0729	30.0316	7.54568	9.41307
					4	24	97	24.7423	16.5408	34.5419	8.20145	9.79965
					Very Imp	18	97	18.5567	11.3848	27.7327	7.1719	9.17603
				Are you employed by a company that owns more than 5 clinics?	If there are rules and guidelines for how investigation and treatment should be carried out (through legislation, evidence, and proven experience), do you believe that one should be able to deviate from these without being found guilty by the VDB, based on the animal owner's wishes and financial circumstances, provided that this is justified in the medical record?	18	296	6.08108	3.6435	9.44066	2.43758	3.35958
				Yes	Dont agree	18	296	6.08108	3.6435	9.44066	2.43758	3.35958
					2	30	296	10.1351	6.94318	14.1518	3.19196	4.01667
					3	27	296	9.12162	6.09743	12.9938	3.0242	3.8722
					4	59	296	19.9324	15.5337	24.9444	4.39872	5.012
					5	67	296	22.6351	17.9942	27.8331	4.64098	5.198
					6	33	296	11.1486	7.79961	15.2996	3.34904	4.15091
					Agree compl	62	296	20.9459	16.4528	26.0312	4.49313	5.08526
				No	Dont agree	26	340	7.64706	5.0559	11.0041	2.59116	3.35703
					2	30	340	8.82353	6.03242	12.3564	2.79111	3.53289
					3	21	340	6.17647	3.86363	9.28667	2.31284	3.1102
					4	51	340	15	11.3769	19.2462	3.62313	4.24624
					5	76	340	22.3529	18.0353	27.1595	4.31763	4.80656
					6	43	340	12.6471	9.306	16.6554	3.34105	4.00834
					Agree compl	93	340	27.3529	22.6831	32.4222	4.66984	5.06929
				Gov empl / DV officer	Dont agree	3	98	3.06122	0.635803	8.6863	2.42542	5.62508
					2	12	98	12.2449	6.49005	20.4127	5.75485	8.16779
					3	11	98	11.2245	5.73824	19.1967	5.48625	7.97221
					4	24	98	24.4898	16.3643	34.213	8.12546	9.72323
					5	16	98	16.3265	9.62987	25.155	6.69667	8.82851
					6	17	98	17.3469	10.4424	26.315	6.90451	8.96803
					Agree compl	15	98	15.3061	8.82743	23.9856	6.4787	8.67952
				Are you employed by a company that owns more than 5 clinics?	With this suggestion in mind, what do you think about the following example (based on the Swedish Veterinary Association’s guidelines)?" "I believe that a veterinarian who, in consultation with the owner, chooses to sedate rather than anesthetize a dog or cat for dental treatment should not be immediately found guilty by the VDB because of this.	44	303	14.5215	10.7537	19	3.76776	4.47856
				Yes	CANT EVAL	44	303	14.5215	10.7537	19	3.76776	4.47856
					Dont agree	105	303	34.6535	29.3038	40.3066	5.34965	5.65314
					3	33	303	10.8911	7.61647	14.9543	3.27462	4.06318
					4	16	303	5.28053	3.04804	8.43377	2.23248	3.15324
					5	45	303	14.8515	11.0436	19.3633	3.80792	4.51178
					6	19	303	6.27063	3.8172	9.61938	2.45343	3.34875
					7	6	303	1.9802	0.730081	4.26001	1.25012	2.27981
					Agree compl	35	303	11.5512	8.17906	15.6974	3.37209	4.14627
				No	CANT EVAL	40	351	11.396	8.26743	15.1937	3.12858	3.79765
					Dont agree	72	351	20.5128	16.4104	25.1208	4.10243	4.60795
					3	36	351	10.2564	7.2874	13.9159	2.96901	3.65948
					4	14	351	3.9886	2.19748	6.6017	1.79113	2.6131
					5	55	351	15.6695	12.0278	19.9024	3.64171	4.23292
					6	16	351	4.5584	2.62764	7.29716	1.93076	2.73875
					7	19	351	5.41311	3.29014	8.32439	2.12297	2.91128
					Agree compl	99	351	28.2051	23.5564	33.2259	4.64874	5.02081
				Gov empl / DV officer	CANT EVAL	13	101	12.8713	7.03502	21.0042	5.83627	8.13291
					Dont agree	11	101	10.8911	5.56372	18.652	5.32737	7.76092
					3	11	101	10.8911	5.56372	18.652	5.32737	7.76092
					4	6	101	5.94059	2.21106	12.4826	3.72954	6.54205
					5	34	101	33.6634	24.5621	43.7509	9.10125	10.0876
					6	4	101	3.9604	1.08945	9.8305	2.87095	5.87011
					7	8	101	7.92079	3.48169	15.0116	4.4391	7.09083
					Agree compl	14	101	13.8614	7.79036	22.1623	6.07102	8.30088
			Area 10: The ideal VDB? Operational oversight etc.	Are you employed by a company that owns more than 5 clinics?	Do you think that others involved, apart from the animal owner or the person who has cared for the animal, should be able to file complaints to the VDB?	50	314	15.9236	12.0557	20.4486	3.8679	4.52504
				Yes	Yes	50	314	15.9236	12.0557	20.4486	3.8679	4.52504
					No	209	314	66.5605	61.0453	71.7598	5.51522	5.19925
					Dont know	55	314	17.5159	13.4765	22.1807	4.03945	4.66478
				No	Yes	67	370	18.1081	14.318	22.4175	3.79012	4.30935
					No	235	370	63.5135	58.3806	68.4283	5.13291	4.91474
					Dont know	68	370	18.3784	14.5635	22.7079	3.81485	4.32955
				Gov empl / DV officer	Yes	25	109	22.9358	15.4261	31.9687	7.50967	9.03291
					No	59	109	54.1284	44.315	63.7119	9.81341	9.58344
					Dont know	25	109	22.9358	15.4261	31.9687	7.50967	9.03291
				Are you employed by a company that owns more than 5 clinics?	Do you think a fee should be charged when an animal owner files a complaint concerning a veterinarian or other animal health professional?	180	311	57.8778	52.1762	63.4279	5.70159	5.55007
				Yes	Yes	180	311	57.8778	52.1762	63.4279	5.70159	5.55007
					No	82	311	26.3666	21.5546	31.635	4.81194	5.26848
					Dont know	49	311	15.7556	11.8891	20.2892	3.86654	4.53354
				No	Yes	215	357	60.2241	54.9394	65.3377	5.2847	5.11365
					No	81	357	22.6891	18.4468	27.3909	4.24232	4.70186
					Dont know	61	357	17.0868	13.3294	21.4005	3.7574	4.31365
				Gov empl / DV officer	Yes	45	109	41.2844	31.938	51.1166	9.34641	9.83223
					No	41	109	37.6147	28.5163	47.4041	9.0984	9.78942
					Dont know	23	109	21.1009	13.8713	29.9603	7.22962	8.85935
				Are you employed by a company that owns more than 5 clinics?	It is my opinion that the VDB has the right competence and composition.	140	314	44.586	39.0029	50.2721	5.58306	5.68616
				Yes	CANT EVAL	140	314	44.586	39.0029	50.2721	5.58306	5.68616
					Dont agree	14	314	4.4586	2.45868	7.36769	1.99992	2.90909
					3	18	314	5.73248	3.43246	8.90869	2.30003	3.17621
					4	15	314	4.77707	2.698	7.75674	2.07907	2.97967
					5	48	314	15.2866	11.4912	19.7519	3.79538	4.46533
					6	27	314	8.59873	5.74308	12.2641	2.85565	3.66535
					7	30	314	9.55414	6.53928	13.3579	3.01486	3.80371
					Agree compl	22	314	7.00637	4.44264	10.4158	2.56373	3.40943
				No	CANT EVAL	153	367	41.6894	36.5938	46.9201	5.09554	5.23071
					Dont agree	36	367	9.80926	6.9652	13.3212	2.84406	3.5119
					3	36	367	9.80926	6.9652	13.3212	2.84406	3.5119
					4	10	367	2.7248	1.31421	4.95379	1.41058	2.22899
					5	39	367	10.6267	7.66646	14.24	2.96025	3.6133
					6	30	367	8.17439	5.58305	11.4638	2.59134	3.28946
					7	38	367	10.3542	7.43202	13.9344	2.9222	3.58016
					Agree compl	25	367	6.81199	4.45654	9.89183	2.35544	3.07984
				Gov empl / DV officer	CANT EVAL	54	107	50.4673	40.6321	60.2759	9.83515	9.80863
					Dont agree	5	107	4.6729	1.53446	10.5686	3.13844	5.89571
					3	5	107	4.6729	1.53446	10.5686	3.13844	5.89571
					4	5	107	4.6729	1.53446	10.5686	3.13844	5.89571
					5	16	107	14.9533	8.79547	23.1445	6.1578	8.19127
					6	9	107	8.41121	3.91844	15.3672	4.49277	6.95599
					7	11	107	10.2804	5.24472	17.6502	5.03565	7.36984
					Agree compl	2	107	1.86916	0.227171	6.58919	1.64199	4.72003
				Are you employed by a company that owns more than 5 clinics?	Have you experienced, or heard others mention, that complaints filed to the VDB have been preceded by animal health professionals reporting the animal owner to the County Administrative Board?	152	300	50.6667	44.8603	56.4597	5.80638	5.79308
				Yes	Yes	152	300	50.6667	44.8603	56.4597	5.80638	5.79308
					No	148	300	49.3333	43.5403	55.1397	5.79308	5.80638
				No	Yes	175	357	49.0196	43.7208	54.3348	5.29881	5.3152
					No	182	357	50.9804	45.6652	56.2792	5.3152	5.29881
				Gov empl / DV officer	Yes	55	105	52.381	42.4052	62.219	9.97576	9.83802
					No	50	105	47.619	37.781	57.5948	9.83802	9.97576
				Are you employed by a company that owns more than 5 clinics?	It has been reported that animal owners have extorted veterinarians after encountering, for example, a medical care process that became complicated. This has occurred through threats of scandalization on social media or threats of filing complaints to the VDB. Are you aware of anyone who has been affected by this?	211	308	68.5065	62.9967	73.656	5.50974	5.14946
				Yes	Yes	211	308	68.5065	62.9967	73.656	5.50974	5.14946
					No	97	308	31.4935	26.344	37.0033	5.14946	5.50974
				No	Yes	212	364	58.2418	52.9882	63.3601	5.25354	5.11837
					No	152	364	41.7582	36.6399	47.0118	5.11837	5.25354
				Gov empl / DV officer	Yes	53	102	51.9608	41.8442	61.9606	10.1166	9.99982
					No	49	102	48.0392	38.0394	58.1558	9.99982	10.1166
				Are you employed by a company that owns more than 5 clinics?	If an animal owner wants to obtain medical record copies for their animal, does it happen at your workplace that you hesitate or deny this?	57	313	18.2109	14.0944	22.9409	4.1165	4.73003
				Yes	Yes	57	313	18.2109	14.0944	22.9409	4.1165	4.73003
					No	229	313	73.1629	67.8897	77.9918	5.27327	4.82883
					Dont know	27	313	8.6262	5.76168	12.3025	2.86452	3.67627
				No	Yes	43	365	11.7808	8.6584	15.5393	3.12243	3.75845
					No	289	365	79.1781	74.6464	83.2292	4.5317	4.05108
					Dont know	33	365	9.0411	6.30528	12.4627	2.73581	3.42157
				Gov empl / DV officer	Yes	6	102	5.88235	2.18907	12.3646	3.69328	6.48222
					No	79	102	77.451	68.1113	85.1369	9.33971	7.6859
					Dont know	17	102	16.6667	10.0193	25.3385	6.64736	8.67183
				Are you employed by a company that owns more than 5 clinics?	I believe that the introduction of operational oversight is positive as a complement to individual oversight for animals that need veterinary care in Sweden – meaning that quality and accessibility are improved.	26	312	8.33333	5.51575	11.9719	2.81758	3.63853
				Yes	CANT EVAL	26	312	8.33333	5.51575	11.9719	2.81758	3.63853
					Dont agree	4	312	1.28205	0.350391	3.24985	0.93166	1.9678
					3	2	312	0.641026	0.0777257	2.2963	0.5633	1.65527
					4	5	312	1.60256	0.522343	3.70002	1.08022	2.09746
					5	36	312	11.5385	8.21359	15.615	3.32488	4.0765
					6	37	312	11.859	8.48881	15.974	3.37016	4.11506
					7	38	312	12.1795	8.76488	16.3323	3.4146	4.1528
					Agree compl	164	312	52.5641	46.8614	58.2177	5.70269	5.65355
				No	CANT EVAL	59	367	16.0763	12.4689	20.2417	3.60736	4.16538
					Dont agree	31	367	8.44687	5.81131	11.7754	2.63555	3.32855
					3	9	367	2.45232	1.12735	4.60407	1.32497	2.15175
					4	12	367	3.26975	1.70072	5.64191	1.56903	2.37215
					5	64	367	17.4387	13.6967	21.7156	3.74202	4.27689
					6	38	367	10.3542	7.43202	13.9344	2.9222	3.58016
					7	32	367	8.71935	6.04046	12.0861	2.67888	3.36678
					Agree compl	122	367	33.2425	28.439	38.319	4.8035	5.07648
				Gov empl / DV officer	CANT EVAL	9	106	8.49057	3.95612	15.5065	4.53444	7.01593
					Dont agree	4	106	3.77358	1.03759	9.38056	2.736	5.60698
					4	2	106	1.88679	0.229322	6.64982	1.65747	4.76303
					5	10	106	9.43396	4.61725	16.6656	4.81672	7.23168
					6	11	106	10.3774	5.29533	17.8097	5.08203	7.4323
					7	12	106	11.3208	5.98832	18.9402	5.33244	7.61947
					Agree compl	58	106	54.717	44.7537	64.4099	9.96325	9.69293
				Are you employed by a company that owns more than 5 clinics?	To what extent do you believe that operational oversight will lead to fewer complaints being made against veterinarians to the VDB regarding animal health and veterinary care?	67	309	21.6828	17.2174	26.7005	4.46549	5.01762
				Yes	CANT EVAL	67	309	21.6828	17.2174	26.7005	4.46549	5.01762
					Dont agree	42	309	13.5922	9.97474	17.9257	3.61749	4.33344
					3	10	309	3.23625	1.5626	5.87089	1.67364	2.63465
					4	12	309	3.8835	2.02249	6.68537	1.86101	2.80188
					5	90	309	29.1262	24.1203	34.5375	5.00591	5.4113
					6	29	309	9.38511	6.37569	13.2002	3.00942	3.81506
					7	17	309	5.50162	3.23719	8.66268	2.26442	3.16106
					Agree compl	42	309	13.5922	9.97474	17.9257	3.61749	4.33344
				No	CANT EVAL	95	360	26.3889	21.9078	31.2631	4.48107	4.87423
					Dont agree	81	360	22.5	18.2892	27.1697	4.21082	4.66967
					3	17	360	4.72222	2.77459	7.45325	1.94763	2.73102
					4	14	360	3.88889	2.14212	6.43887	1.74677	2.54998
					5	84	360	23.3333	19.0604	28.051	4.27293	4.71766
					6	27	360	7.5	5.00047	10.7247	2.49953	3.22468
					7	13	360	3.61111	1.93652	6.09595	1.67459	2.48484
					Agree compl	29	360	8.05556	5.46115	11.3643	2.59441	3.30873
				Gov empl / DV officer	CANT EVAL	20	106	18.8679	11.9227	27.6247	6.94521	8.75678
					Dont agree	11	106	10.3774	5.29533	17.8097	5.08203	7.4323
					3	5	106	4.71698	1.5491	10.6651	3.16788	5.94816
					4	6	106	5.66038	2.10534	11.9138	3.55504	6.25339
					5	29	106	27.3585	19.1491	36.8741	8.20944	9.51559
					6	19	106	17.9245	11.1506	26.5675	6.77394	8.64302
					7	7	106	6.60377	2.69608	13.1338	3.9077	6.52998
					Agree compl	9	106	8.49057	3.95612	15.5065	4.53444	7.01593
				Are you employed by a company that owns more than 5 clinics?	In Sweden, complaints about costs are primarily handled by the National Board for Consumer Disputes (ARN). Would you recommend an animal owner who is dissatisfied with a treatment, including its costs, to take the case to ARN instead of reporting it to the VDB?	99	308	32.1429	26.959	37.6743	5.18388	5.53146
				Yes	Did not know that ARN can handle cost issues in veterinary care	99	308	32.1429	26.959	37.6743	5.18388	5.53146
					Yes	162	308	52.5974	46.8568	58.2876	5.74063	5.6902
					No	47	308	15.2597	11.4328	19.7705	3.82698	4.51078
				No	Did not know that ARN can handle cost issues in veterinary care	112	361	31.0249	26.2874	36.077	4.73756	5.05208
					Yes	173	361	47.9224	42.6661	53.2131	5.25635	5.29069
					No	76	361	21.0526	16.9611	25.6263	4.09155	4.57366
				Gov empl / DV officer	Did not know that ARN can handle cost issues in veterinary care	28	105	26.6667	18.5075	36.1857	8.1592	9.51901
					Yes	63	105	60	49.9816	69.4393	10.0184	9.43925
					No	14	105	13.3333	7.48537	21.3582	5.84796	8.0249

## Sheet: ClinSize
			Area 3: Workplace and working environment	The size of the clinic (workplace) where you work – number of full-time positions (all staff categories)									Data are found in column A-G. To the right are graphs for each question. The bars show percent of a group. For the first question - if the workplace is staffed by 1-3 persons 12.1% of those have changed to a primary nonclinical work situation (Yes). Sometimes 2 graphs are placed next to each other. (Col H-I includes data that can be plotted to make confidence intervals for the graphs. )
				1-3	185	927	19.9569	17.4288	22.6774
				4-8	167	927	18.0151	15.592	20.6434
				> 8	575	927	62.028	58.8157	65.1637
				Variable 1	Variable 2	n	total n	%	lower 95% CI	upper 95% CI
			Area 2: If you earlier worked in clinical practice, but later changed to other work	The size of the clinic (workplace) where you work – number of full-time positions (all staff categories)	Have you switched to a primarily non-clinical service?
				1-3	Yes	22	181	12.1547	7.77635	17.8225	4.37835	5.66777
					No	159	181	87.8453	82.1775	92.2237	5.66777	4.37835
				4-8	Yes	13	166	7.83133	4.23567	13.0195	3.59566	5.18817
					No	153	166	92.1687	86.9805	95.7643	5.18817	3.59566
				more than 8	Yes	66	566	11.6608	9.13416	14.5955	2.52662	2.9347
					No	500	566	88.3392	85.4045	90.8658	2.9347	2.52662
				The size of the clinic (workplace) where you work – number of full-time positions (all staff categories)	When the choice was made to change from clinical work, did you find that the VDB or the current regulatory work, contributed to this decision?
				1-3	2	2	20	10	1.23485	31.6983	8.76515	21.6983
					3	1	20	5	0.126509	24.8733	4.87349	19.8733
					4	2	20	10	1.23485	31.6983	8.76515	21.6983
					5	1	20	5	0.126509	24.8733	4.87349	19.8733
					6	3	20	15	3.20709	37.8927	11.7929	22.8927
					Not at all	11	20	55	31.5278	76.9422	23.4722	21.9422
				4-8	2	1	14	7.14286	0.180678	33.8684	6.96218	26.7256
					4	1	14	7.14286	0.180678	33.8684	6.96218	26.7256
					5	3	14	21.4286	4.65793	50.7976	16.7706	29.369
					Very much	1	14	7.14286	0.180678	33.8684	6.96218	26.7256
					Not at all	8	14	57.1429	28.8609	82.3389	28.2819	25.196
				more than 8	2	5	66	7.57576	2.50556	16.8007	5.0702	9.2249
					3	9	66	13.6364	6.42982	24.3141	7.20655	10.6778
					4	6	66	9.09091	3.40971	18.7443	5.6812	9.65336
					5	5	66	7.57576	2.50556	16.8007	5.0702	9.2249
					Very much	2	66	3.0303	0.369114	10.5217	2.66119	7.49136
					Not at all	39	66	59.0909	46.2937	71.0451	12.7973	11.9542
			Area 3: Workplace and working environment	The size of the clinic (workplace) where you work – number of full-time positions (all staff categories)	Are you employed by a company that owns more than 5 clinics?
				1-3	Yes	9	185	4.86486	2.24835	9.0339	2.61651	4.16903
					No	169	185	91.3514	86.3351	94.9756	5.01627	3.62426
					Goverment employee or district veterinary officer	7	185	3.78378	1.53458	7.64037	2.2492	3.85659
				4-8	Yes	42	167	25.1497	18.7662	32.4371	6.38349	7.28744
					No	98	167	58.6826	50.8163	66.2351	7.86631	7.55248
					Goverment employee or district veterinary officer	27	167	16.1677	10.9331	22.6445	5.23454	6.47681
				more than 8	Yes	327	574	56.9686	52.8039	61.0613	4.16471	4.09264
					No	169	574	29.4425	25.7407	33.3574	3.70176	3.91488
					Goverment employee or district veterinary officer	78	574	13.5889	10.8918	16.667	2.69708	3.07816
				The size of the clinic (workplace) where you work – number of full-time positions (all staff categories)	Do you own (with or without another person/persons) the clinic where you work?
				1-3	Yes	149	181	82.3204	75.9684	87.5817	6.35209	5.2613
					No	32	181	17.6796	12.4183	24.0316	5.2613	6.35209
				4-8	Yes	45	163	27.6074	20.9038	35.1445	6.7036	7.53717
					No	118	163	72.3926	64.8555	79.0962	7.53717	6.7036
				more than 8	Yes	43	564	7.62411	5.57228	10.1325	2.05183	2.50834
					No	521	564	92.3759	89.8675	94.4277	2.50834	2.05183
				The size of the clinic (workplace) where you work – number of full-time positions (all staff categories)	I enjoy my job
				1-3	Dont agree	1	183	0.546448	0.0138339	3.00686	0.532614	2.46041
					2	1	183	0.546448	0.0138339	3.00686	0.532614	2.46041
					3	6	183	3.27869	1.21255	6.99942	2.06614	3.72073
					4	13	183	7.10383	3.83648	11.8414	3.26734	4.73759
					5	26	183	14.2077	9.49551	20.1206	4.71214	5.91292
					6	38	183	20.765	15.1334	27.369	5.63163	6.60396
					Agree compl	98	183	53.5519	46.046	60.9409	7.50588	7.38895
				4-8	Dont agree	6	165	3.63636	1.34597	7.74652	2.29039	4.11016
					2	3	165	1.81818	0.376534	5.22134	1.44165	3.40316
					3	16	165	9.69697	5.64484	15.2695	4.05213	5.57249
					4	15	165	9.09091	5.17771	14.5506	3.9132	5.45973
					5	45	165	27.2727	20.6401	34.7411	6.63259	7.46835
					6	30	165	18.1818	12.6162	24.9269	5.56561	6.74508
					Agree compl	50	165	30.303	23.4008	37.9284	6.90221	7.62537
				more than 8	Dont agree	12	568	2.11268	1.0963	3.66132	1.01637	1.54864
					2	21	568	3.69718	2.30292	5.59619	1.39427	1.899
					3	29	568	5.10563	3.44563	7.2505	1.66	2.14487
					4	80	568	14.0845	11.3287	17.2201	2.75585	3.13557
					5	181	568	31.8662	28.0491	35.8732	3.8171	4.00698
					6	128	568	22.5352	19.1615	26.1975	3.37372	3.66226
					Agree compl	117	568	20.5986	17.3448	24.1616	3.25378	3.56299
				The size of the clinic (workplace) where you work – number of full-time positions (all staff categories)	I have influence over issues that interests me, e.g. treatment regimens, scheduling or pricing of veterinary care
				1-3	Dont agree	2	183	1.0929	0.13263	3.89196	0.960266	2.79906
					2	2	183	1.0929	0.13263	3.89196	0.960266	2.79906
					3	2	183	1.0929	0.13263	3.89196	0.960266	2.79906
					4	5	183	2.73224	0.892978	6.26066	1.83926	3.52842
					5	10	183	5.46448	2.65121	9.81959	2.81327	4.35511
					6	10	183	5.46448	2.65121	9.81959	2.81327	4.35511
					Agree compl	152	183	83.0601	76.8253	88.1905	6.23477	5.13039
				4-8	Dont agree	13	166	7.83133	4.23567	13.0195	3.59566	5.18817
					2	3	166	1.80723	0.374256	5.19043	1.43297	3.38321
					3	19	166	11.4458	7.03352	17.2959	4.41226	5.85016
					4	29	166	17.4699	12.023	24.1163	5.44685	6.64641
					5	24	166	14.4578	9.48829	20.7442	4.96954	6.28639
					6	21	166	12.6506	8.00437	18.6857	4.64623	6.03512
					Agree compl	57	166	34.3373	27.1527	42.0926	7.18463	7.75522
				more than 8	Dont agree	44	569	7.73286	5.67467	10.2422	2.05819	2.5093
					2	71	569	12.478	9.87545	15.4774	2.60258	2.99936
					3	76	569	13.3568	10.6699	16.4306	2.68683	3.07388
					4	116	569	20.3866	17.1494	23.9348	3.23719	3.54811
					5	101	569	17.7504	14.6972	21.1429	3.05322	3.39242
					6	78	569	13.7083	10.9889	16.8108	2.71938	3.10255
					Agree compl	83	569	14.587	11.7889	17.7586	2.79807	3.17161
				The size of the clinic (workplace) where you work – number of full-time positions (all staff categories)	I worry about having complaints filed to the VDB
				1-3	Dont agree	39	183	21.3115	15.6151	27.9615	5.69636	6.65002
					2	27	183	14.7541	9.95368	20.7358	4.80042	5.98174
					3	29	183	15.847	10.8772	21.9595	4.96984	6.11252
					4	22	183	12.0219	7.68956	17.634	4.3323	5.61215
					5	23	183	12.5683	8.13675	18.2597	4.43155	5.69143
					6	9	183	4.91803	2.27319	9.13041	2.64484	4.21238
					Agree compl	34	183	18.5792	13.2231	24.9828	5.35609	6.40354
				4-8	Dont agree	15	166	9.03614	5.14596	14.4656	3.89018	5.4295
					2	26	166	15.6627	10.4937	22.1012	5.16894	6.43852
					3	32	166	19.2771	13.575	26.1096	5.70213	6.83251
					4	24	166	14.4578	9.48829	20.7442	4.96954	6.28639
					5	25	166	15.0602	9.9895	21.4241	5.07074	6.36389
					6	17	166	10.241	6.07981	15.8901	4.16116	5.64909
					Agree compl	27	166	16.2651	11.0008	22.7755	5.26427	6.51041
				more than 8	Dont agree	75	570	13.1579	10.492	16.2123	2.66589	3.05444
					2	84	570	14.7368	11.9281	17.9168	2.80875	3.17999
					3	78	570	13.6842	10.9693	16.7819	2.71489	3.09765
					4	87	570	15.2632	12.4094	18.4824	2.85374	3.21924
					5	90	570	15.7895	12.892	19.0468	2.89751	3.25729
					6	53	570	9.29825	7.04264	11.9858	2.25561	2.68757
					Agree compl	103	570	18.0702	14.996	21.4795	3.07419	3.40935
			Area 4: How well do you follow and are acquinted with the work of the VDB	The size of the clinic (workplace) where you work – number of full-time positions (all staff categories)	I request cases from the VDB annually.
				1-3	Yes	6	181	3.31492	1.22605	7.07524	2.08887	3.76032
					No	175	181	96.6851	92.9248	98.7739	3.76032	2.08887
				4-8	Yes	4	157	2.54777	0.69845	6.39461	1.84932	3.84684
					No	153	157	97.4522	93.6054	99.3016	3.84684	1.84932
				more than 8	Yes	16	554	2.88809	1.65961	4.64778	1.22847	1.7597
					No	538	554	97.1119	95.3522	98.3404	1.7597	1.22847
				The size of the clinic (workplace) where you work – number of full-time positions (all staff categories)	I often read cases from the VDB published in the Swedish Veterinary Journal
				1-3	Yes	149	179	83.2402	76.947	88.3974	6.2932	5.15718
					No	30	179	16.7598	11.6026	23.053	5.15718	6.2932
					Yes	122	156	78.2051	70.8982	84.4093	7.30694	6.20421
					No	34	156	21.7949	15.5907	29.1018	6.20421	7.30694
				more than 8	Yes	417	551	75.6806	71.8755	79.2076	3.80504	3.52705
					No	134	551	24.3194	20.7924	28.1245	3.52705	3.80504
				The size of the clinic (workplace) where you work – number of full-time positions (all staff categories)	I believe that the VDB investigates cases well
				1-3	CANT EVAL	69	182	37.9121	30.8385	45.3863	7.07356	7.47422
					Dont agree	13	182	7.14286	3.85787	11.9048	3.28499	4.76193
					3	7	182	3.84615	1.5601	7.76372	2.28605	3.91757
					4	9	182	4.94505	2.28582	9.17945	2.65923	4.2344
					5	33	182	18.1319	12.8221	24.5106	5.3098	6.37869
					6	16	182	8.79121	5.10861	13.8838	3.6826	5.09257
					7	17	182	9.34066	5.53583	14.5339	3.80483	5.19327
					Agree compl	18	182	9.89011	5.9675	15.1799	3.92261	5.28982
				4-8	CANT EVAL	58	157	36.9427	29.3875	45.0009	7.55521	8.05819
					Dont agree	8	157	5.09554	2.22527	9.79318	2.87027	4.69764
					3	16	157	10.1911	5.93818	16.0218	4.25291	5.83075
					4	12	157	7.64331	4.01167	12.9707	3.63164	5.32736
					5	21	157	13.3758	8.47431	19.717	4.90149	6.34116
					6	17	157	10.828	6.43555	16.7701	4.39247	5.94206
					7	17	157	10.828	6.43555	16.7701	4.39247	5.94206
					Agree compl	8	157	5.09554	2.22527	9.79318	2.87027	4.69764
				more than 8	CANT EVAL	181	552	32.7899	28.8842	36.8809	3.90563	4.09108
					Dont agree	31	552	5.61594	3.84729	7.87697	1.76866	2.26102
					3	24	552	4.34783	2.80528	6.40038	1.54254	2.05255
					4	37	552	6.7029	4.76302	9.12098	1.93988	2.41809
					5	122	552	22.1014	18.7066	25.7981	3.39489	3.69666
					6	70	552	12.6812	10.0205	15.7487	2.66062	3.06751
					7	51	552	9.23913	6.95653	11.9688	2.2826	2.72963
					Agree compl	36	552	6.52174	4.60919	8.91481	1.91255	2.39307
				The size of the clinic (workplace) where you work – number of full-time positions (all staff categories)	I believe that the VDB asks for expert opinions to a reasonable degree
				1-3	CANT EVAL	97	175	55.4286	47.7402	62.9299	7.68834	7.50131
					Dont agree	6	175	3.42857	1.26843	7.31288	2.16014	3.88431
					3	9	175	5.14286	2.3783	9.53801	2.76456	4.39516
					4	11	175	6.28571	3.17927	10.9684	3.10644	4.68268
					5	21	175	12	7.58385	17.7568	4.41615	5.75684
					6	8	175	4.57143	1.994	8.80859	2.57743	4.23716
					7	8	175	4.57143	1.994	8.80859	2.57743	4.23716
					Agree compl	15	175	8.57143	4.87684	13.7431	3.69458	5.17169
				4-8	CANT EVAL	79	152	51.9737	43.7321	60.1369	8.2416	8.16317
					Dont agree	7	152	4.60526	1.87133	9.25824	2.73393	4.65298
					3	9	152	5.92105	2.74293	10.9423	3.17812	5.02121
					4	8	152	5.26316	2.29935	10.107	2.96381	4.84382
					5	19	152	12.5	7.69641	18.8304	4.80359	6.33039
					6	14	152	9.21053	5.12736	14.9708	4.08316	5.76025
					7	5	152	3.28947	1.07655	7.50935	2.21293	4.21988
					Agree compl	11	152	7.23684	3.66779	12.5797	3.56905	5.34282
				more than 8	CANT EVAL	308	548	56.2044	51.9352	60.4064	4.26922	4.20197
					Dont agree	21	548	3.83212	2.38751	5.79833	1.4446	1.96621
					3	20	548	3.64964	2.24328	5.58045	1.40635	1.93082
					4	26	548	4.74453	3.12235	6.8748	1.62218	2.13027
					5	69	548	12.5912	9.93032	15.6631	2.66092	3.07186
					6	38	548	6.93431	4.95352	9.39391	1.98078	2.4596
					7	43	548	7.84672	5.73667	10.4241	2.11005	2.57741
					Agree compl	23	548	4.19708	2.67889	6.23134	1.51819	2.03426
				The size of the clinic (workplace) where you work – number of full-time positions (all staff categories)	I believe that the VDB follows expert opinions when such have been obtained
				1-3	CANT EVAL	110	177	62.1469	54.5636	69.316	7.58329	7.16912
					Dont agree	3	177	1.69492	0.350906	4.87313	1.34401	3.17822
					3	3	177	1.69492	0.350906	4.87313	1.34401	3.17822
					4	4	177	2.25989	0.619097	5.68487	1.64079	3.42498
					5	15	177	8.47458	4.82082	13.5922	3.65376	5.11767
					6	13	177	7.34463	3.96848	12.2321	3.37615	4.88745
					7	13	177	7.34463	3.96848	12.2321	3.37615	4.88745
					Agree compl	16	177	9.03955	5.25544	14.2645	3.78411	5.22499
				4-8	CANT EVAL	92	152	60.5263	52.2837	68.3502	8.24265	7.82388
					Dont agree	4	152	2.63158	0.721571	6.60062	1.91001	3.96904
					3	5	152	3.28947	1.07655	7.50935	2.21293	4.21988
					4	1	152	0.657895	0.0166551	3.6109	0.64124	2.95301
					5	11	152	7.23684	3.66779	12.5797	3.56905	5.34282
					6	15	152	9.86842	5.6292	15.7538	4.23922	5.8854
					7	9	152	5.92105	2.74293	10.9423	3.17812	5.02121
					Agree compl	15	152	9.86842	5.6292	15.7538	4.23922	5.8854
				more than 8	CANT EVAL	340	553	61.4828	57.2839	65.5584	4.19896	4.07557
					Dont agree	13	553	2.35081	1.25751	3.98642	1.0933	1.6356
					3	13	553	2.35081	1.25751	3.98642	1.0933	1.6356
					4	11	553	1.98915	0.997057	3.53122	0.992093	1.54207
					5	56	553	10.1266	7.74047	12.9484	2.38611	2.82182
					6	36	553	6.50995	4.60078	8.8989	1.90916	2.38895
					7	51	553	9.22242	6.94381	11.9474	2.27861	2.72502
					Agree compl	33	553	5.96745	4.14295	8.27876	1.8245	2.31131
				The size of the clinic (workplace) where you work – number of full-time positions (all staff categories)	I believe that the VDB evaluates according to science and established experience
				1-3	CANT EVAL	56	176	31.8182	25.0132	39.2479	6.80499	7.42972
					Dont agree	10	176	5.68182	2.75796	10.2007	2.92386	4.51884
					3	9	176	5.11364	2.36463	9.48508	2.749	4.37145
					4	11	176	6.25	3.16097	10.9076	3.08903	4.65765
					5	36	176	20.4545	14.7564	27.1755	5.69816	6.72097
					6	18	176	10.2273	6.17482	15.6814	4.05245	5.45418
					7	19	176	10.7955	6.62593	16.3444	4.16953	5.54895
					Agree compl	17	176	9.65909	5.72801	15.0145	3.93108	5.3554
				4-8	CANT EVAL	57	153	37.2549	29.5833	45.4305	7.67161	8.17555
					Dont agree	7	153	4.57516	1.85897	9.19921	2.71619	4.62405
					3	11	153	7.18954	3.64345	12.4998	3.54609	5.31029
					4	11	153	7.18954	3.64345	12.4998	3.54609	5.31029
					5	19	153	12.4183	7.64494	18.7118	4.77336	6.29353
					6	13	153	8.49673	4.60184	14.0914	3.89489	5.59466
					7	20	153	13.0719	8.17095	19.4643	4.90094	6.39243
					Agree compl	15	153	9.80392	5.59169	15.6543	4.21223	5.85033
				more than 8	CANT EVAL	183	550	33.2727	29.3429	37.3834	3.9298	4.11069
					Dont agree	26	550	4.72727	3.11091	6.85008	1.61636	2.12281
					3	23	550	4.18182	2.66908	6.20892	1.51274	2.0271
					4	26	550	4.72727	3.11091	6.85008	1.61636	2.12281
					5	99	550	18	14.8774	21.4709	3.12261	3.47092
					6	71	550	12.9091	10.2215	16.0025	2.68762	3.0934
					7	67	550	12.1818	9.5667	15.2111	2.61512	3.02926
					Agree compl	55	550	10	7.62247	12.8172	2.37753	2.81716
				The size of the clinic (workplace) where you work – number of full-time positions (all staff categories)	'Are you sometimes surprised that the VDB in one case frees and in others convicts?' I believe that the descisions from the VDB are associated with high legal certainty
				1-3	CANT EVAL	55	179	30.7263	24.0597	38.0441	6.6666	7.31787
					Dont agree	21	179	11.7318	7.41081	17.373	4.32103	5.64112
					3	10	179	5.58659	2.71118	10.0338	2.87541	4.44719
					4	8	179	4.46927	1.94898	8.61608	2.52029	4.1468
					5	39	179	21.7877	15.9755	28.5587	5.81219	6.77097
					6	16	179	8.93855	5.19571	14.1098	3.74284	5.17121
					7	17	179	9.49721	5.63028	14.7703	3.86693	5.2731
					Agree compl	13	179	7.26257	3.92348	12.099	3.33908	4.83646
				4-8	CANT EVAL	51	154	33.1169	25.7513	41.1465	7.36556	8.02963
					Dont agree	12	154	7.79221	4.0911	13.2158	3.70111	5.42358
					3	14	154	9.09091	5.05955	14.7826	4.03136	5.69164
					4	9	154	5.84416	2.70685	10.804	3.13731	4.9598
					5	25	154	16.2338	10.7897	23.0246	5.44407	6.79083
					6	18	154	11.6883	7.07636	17.8425	4.61195	6.15414
					7	15	154	9.74026	5.55468	15.5559	4.18558	5.81568
					Agree compl	10	154	6.49351	3.15754	11.6175	3.33596	5.12395
				more than 8	CANT EVAL	181	551	32.8494	28.9381	36.9458	3.91128	4.09643
					Dont agree	54	551	9.80036	7.44828	12.5936	2.35209	2.79326
					3	44	551	7.98548	5.86199	10.572	2.12349	2.58654
					4	41	551	7.44102	5.39243	9.95939	2.04859	2.51838
					5	87	551	15.7895	12.8443	19.1071	2.9452	3.31758
					6	60	551	10.8893	8.41313	13.7938	2.47616	2.90453
					7	48	551	8.71143	6.49288	11.3842	2.21855	2.67276
					Agree compl	36	551	6.53358	4.61763	8.93078	1.91594	2.3972
			Area 5: How does assessment from the VDB affect your work?	The size of the clinic (workplace) where you work – number of full-time positions (all staff categories)	I believe that the VDB's positions generally influence how I investigate and treat patients in a way that is positive for the animal
				1-3	CANT EVAL	27	165	16.3636	11.0693	22.908	5.29434	6.54434
					Dont agree	36	165	21.8182	15.7735	28.9034	6.04468	7.08526
					3	17	165	10.303	6.11738	15.9833	4.18565	5.68023
					4	16	165	9.69697	5.64484	15.2695	4.05213	5.57249
					5	40	165	24.2424	17.9189	31.5151	6.32354	7.27268
					6	10	165	6.06061	2.94426	10.8631	3.11635	4.80248
					7	10	165	6.06061	2.94426	10.8631	3.11635	4.80248
					Agree compl	9	165	5.45455	2.52419	10.1017	2.93035	4.64713
				4-8	CANT EVAL	15	149	10.0671	5.7448	16.0602	4.32231	5.99313
					Dont agree	30	149	20.1342	14.0159	27.4782	6.11829	7.344
					3	18	149	12.0805	7.31925	18.4192	4.76129	6.33866
					4	19	149	12.7517	7.85506	19.1952	4.89662	6.44356
					5	36	149	24.1611	17.5318	31.8468	6.62929	7.68572
					6	16	149	10.7383	6.26369	16.8521	4.47457	6.11383
					7	9	149	6.04027	2.79891	11.1565	3.24136	5.11622
					Agree compl	6	149	4.02685	1.49189	8.55848	2.53495	4.53164
				more than 8	CANT EVAL	85	521	16.3148	13.2446	19.7729	3.07019	3.45812
					Dont agree	113	521	21.6891	18.2233	25.4796	3.46575	3.79053
					3	66	521	12.6679	9.93445	15.8331	2.7335	3.16519
					4	44	521	8.4453	6.20329	11.1717	2.24201	2.72635
					5	134	521	25.7198	22.0174	29.7001	3.70234	3.98035
					6	43	521	8.25336	6.03721	10.9563	2.21614	2.70297
					7	18	521	3.45489	2.0602	5.40539	1.3947	1.9505
					Agree compl	18	521	3.45489	2.0602	5.40539	1.3947	1.9505
				The size of the clinic (workplace) where you work – number of full-time positions (all staff categories)	I believe that the VDB's positions generally influence how I investigate and treat patients in a way that is negative for the animal
				1-3	CANT EVAL	31	161	19.2547	13.4734	26.203	5.78123	6.94832
					Dont agree	57	161	35.4037	28.0385	43.3173	7.36526	7.91358
					3	14	161	8.69565	4.83572	14.1594	3.85994	5.46377
					4	9	161	5.59006	2.58769	10.3462	3.00237	4.75618
					5	30	161	18.6335	12.9392	25.5194	5.69432	6.88587
					6	5	161	3.10559	1.01592	7.09834	2.08967	3.99275
					7	4	161	2.48447	0.680992	6.23883	1.80348	3.75436
					Agree compl	11	161	6.8323	3.45976	11.8959	3.37254	5.0636
				4-8	CANT EVAL	17	147	11.5646	6.88308	17.8695	4.68155	6.30489
					Dont agree	44	147	29.932	22.6641	38.0286	7.26783	8.09659
					3	20	147	13.6054	8.51282	20.2277	5.09262	6.62228
					4	14	147	9.52381	5.30512	15.463	4.21869	5.93917
					5	34	147	23.1293	16.5806	30.7927	6.54863	7.66343
					6	7	147	4.7619	1.93569	9.56509	2.82621	4.80318
					7	5	147	3.40136	1.11347	7.75893	2.28789	4.35757
					Agree compl	6	147	4.08163	1.51239	8.6721	2.56924	4.59046
				more than 8	CANT EVAL	86	511	16.8297	13.6878	20.3611	3.14198	3.5314
					Dont agree	173	511	33.8552	29.7581	38.1404	4.09713	4.28519
					3	47	511	9.19765	6.8364	12.0431	2.36125	2.84544
					4	40	511	7.82779	5.65093	10.5069	2.17685	2.67907
					5	113	511	22.1135	18.5875	25.9657	3.52604	3.85223
					6	25	511	4.89237	3.19076	7.13764	1.70161	2.24527
					7	16	511	3.13112	1.80008	5.03503	1.33103	1.90391
					Agree compl	11	511	2.15264	1.07937	3.81897	1.07327	1.66633
				The size of the clinic (workplace) where you work – number of full-time positions (all staff categories)	I believe that the VDB’s positions make me more cautious or careful in my communication with animal owners.
				1-3	CANT EVAL	7	163	4.29448	1.74378	8.64787	2.5507	4.35339
					Dont agree	18	163	11.0429	6.67751	16.8904	4.36544	5.84741
					3	9	163	5.52147	2.55555	10.2225	2.96593	4.70103
					4	3	163	1.84049	0.381174	5.28427	1.45932	3.44378
					5	53	163	32.5153	25.3967	40.2833	7.11868	7.76799
					6	21	163	12.8834	8.15511	19.0173	4.72832	6.13386
					7	13	163	7.97546	4.3149	13.2521	3.66056	5.27667
					Agree compl	39	163	23.9264	17.6008	31.225	6.32555	7.29858
				4-8	CANT EVAL	10	148	6.75676	3.28745	12.0748	3.46931	5.31803
					Dont agree	13	148	8.78378	4.76012	14.5521	4.02366	5.76835
					3	5	148	3.37838	1.10588	7.7077	2.2725	4.32932
					4	6	148	4.05405	1.50207	8.61491	2.55198	4.56086
					5	34	148	22.973	16.4644	30.5952	6.50852	7.62224
					6	18	148	12.1622	7.36984	18.539	4.79232	6.37687
					7	22	148	14.8649	9.55628	21.6363	5.30858	6.77146
					Agree compl	40	148	27.027	20.0628	34.9351	6.96426	7.90804
				more than 8	CANT EVAL	35	518	6.75676	4.75111	9.27202	2.00565	2.51526
					Dont agree	42	518	8.10811	5.9059	10.8019	2.20221	2.69381
					3	15	518	2.89575	1.6296	4.73118	1.26615	1.83542
					4	13	518	2.50965	1.3429	4.25335	1.16675	1.7437
					5	130	518	25.0965	21.4174	29.0625	3.67908	3.96597
					6	79	518	15.251	12.2641	18.6408	2.98688	3.38983
					7	82	518	15.8301	12.7926	19.2636	3.03751	3.43352
					Agree compl	122	518	23.5521	19.9612	27.4479	3.59089	3.89579
				The size of the clinic (workplace) where you work – number of full-time positions (all staff categories)	I believe that the VDB’s positions affect how I express myself in writing, how much I write, and how much time I spend on writing clinical records.
				1-3	CANT EVAL	3	163	1.84049	0.381174	5.28427	1.45932	3.44378
					Dont agree	16	163	9.81595	5.71542	15.4509	4.10053	5.63491
					3	9	163	5.52147	2.55555	10.2225	2.96593	4.70103
					4	4	163	2.45399	0.672587	6.16375	1.7814	3.70977
					5	53	163	32.5153	25.3967	40.2833	7.11868	7.76799
					6	24	163	14.7239	9.66739	21.1114	5.05653	6.3875
					7	16	163	9.81595	5.71542	15.4509	4.10053	5.63491
					Agree compl	38	163	23.3129	17.0565	30.5656	6.25634	7.25276
				4-8	CANT EVAL	9	147	6.12245	2.83751	11.304	3.28494	5.18157
					Dont agree	8	147	5.44218	2.37853	10.4415	3.06364	4.99935
					3	5	147	3.40136	1.11347	7.75893	2.28789	4.35757
					4	5	147	3.40136	1.11347	7.75893	2.28789	4.35757
					5	29	147	19.7279	13.628	27.0879	6.09984	7.36005
					6	16	147	10.8844	6.35072	17.0732	4.53363	6.18889
					7	24	147	16.3265	10.7497	23.3116	5.57683	6.9851
					Agree compl	51	147	34.6939	27.0406	42.978	7.65326	8.28407
				more than 8	CANT EVAL	21	517	4.0619	2.53166	6.14221	1.53023	2.08032
					Dont agree	33	517	6.38298	4.43412	8.8476	1.94886	2.46462
					3	18	517	3.48162	2.07624	5.44679	1.40539	1.96516
					4	13	517	2.51451	1.34551	4.2615	1.169	1.747
					5	107	517	20.6963	17.2834	24.4483	3.41296	3.75197
					6	79	517	15.2805	12.2882	18.6761	2.99227	3.39566
					7	96	517	18.5687	15.3078	22.1937	3.26088	3.62503
					Agree compl	150	517	29.0135	25.1345	33.1345	3.87905	4.12095
				The size of the clinic (workplace) where you work – number of full-time positions (all staff categories)	At my workplace, we discuss the VDB’s cases and clarify or adjust our routines if we find it appropriate.
				1-3	CANT EVAL	46	164	28.0488	21.3238	35.5856	6.72498	7.53685
					Dont agree	45	164	27.439	20.7711	34.9417	6.66791	7.50263
					3	13	164	7.92683	4.28816	13.1737	3.63867	5.24684
					4	7	164	4.26829	1.73304	8.59635	2.53525	4.32805
					5	27	164	16.4634	11.1387	23.042	5.32476	6.57863
					6	10	164	6.09756	2.96245	10.9276	3.13511	4.83003
					7	8	164	4.87805	2.12923	9.38523	2.74882	4.50718
					Agree compl	8	164	4.87805	2.12923	9.38523	2.74882	4.50718
				4-8	CANT EVAL	14	146	9.58904	5.34216	15.5653	4.24688	5.97628
					Dont agree	47	146	32.1918	24.7051	40.4183	7.48672	8.22649
					3	19	146	13.0137	8.02039	19.5745	4.99331	6.56078
					4	14	146	9.58904	5.34216	15.5653	4.24688	5.97628
					5	28	146	19.1781	13.1382	26.5109	6.03987	7.33278
					6	15	146	10.274	5.86526	16.3788	4.40871	6.10484
					7	3	146	2.05479	0.425769	5.88739	1.62903	3.8326
					Agree compl	6	146	4.10959	1.52285	8.73004	2.58674	4.62045
				more than 8	CANT EVAL	42	520	8.07692	5.88294	10.761	2.19398	2.68406
					Dont agree	182	520	35	30.8997	39.272	4.10034	4.27197
					3	86	520	16.5385	13.4468	20.0162	3.09168	3.47771
					4	32	520	6.15385	4.24694	8.57664	1.90691	2.42279
					5	107	520	20.5769	17.1817	24.3106	3.39526	3.73368
					6	23	520	4.42308	2.82419	6.5631	1.59889	2.14002
					7	19	520	3.65385	2.21393	5.64728	1.43992	1.99344
					Agree compl	29	520	5.57692	3.76639	7.91146	1.81053	2.33454
				The size of the clinic (workplace) where you work – number of full-time positions (all staff categories)	At my workplace, sufficient support is provided to respond to a complaint from the VDB.
				1-3	CANT EVAL	101	161	62.7329	54.774	70.2138	7.95895	7.48089
					Dont agree	23	161	14.2857	9.27647	20.6607	5.00925	6.37497
					3	5	161	3.10559	1.01592	7.09834	2.08967	3.99275
					5	7	161	4.34783	1.76566	8.75279	2.58216	4.40496
					6	2	161	1.24224	0.150796	4.41516	1.09144	3.17292
					7	4	161	2.48447	0.680992	6.23883	1.80348	3.75436
					Agree compl	19	161	11.8012	7.25674	17.8144	4.54451	6.01319
				4-8	CANT EVAL	61	146	41.7808	33.6802	50.2219	8.10057	8.44105
					Dont agree	11	146	7.53425	3.82096	13.0809	3.71329	5.54663
					3	6	146	4.10959	1.52285	8.73004	2.58674	4.62045
					4	6	146	4.10959	1.52285	8.73004	2.58674	4.62045
					5	10	146	6.84932	3.33315	12.2353	3.51616	5.38602
					6	7	146	4.79452	1.9491	9.62891	2.84542	4.83439
					7	16	146	10.9589	6.39515	17.186	4.56375	6.22711
					Agree compl	29	146	19.863	13.7245	27.2647	6.13852	7.40167
				more than 8	CANT EVAL	157	518	30.3089	26.3766	34.4676	3.93227	4.1587
					Dont agree	54	518	10.4247	7.92882	13.3826	2.49589	2.95787
					3	19	518	3.66795	2.22253	5.66886	1.44542	2.00091
					4	21	518	4.05405	2.52674	6.13049	1.52731	2.07643
					5	58	518	11.1969	8.61284	14.2333	2.58407	3.03643
					6	47	518	9.07336	6.74294	11.8829	2.33042	2.80953
					7	55	518	10.6178	8.09942	13.5957	2.51834	2.97791
					Agree compl	107	518	20.6564	17.2493	24.4022	3.40704	3.74586
				The size of the clinic (workplace) where you work – number of full-time positions (all staff categories)	At my workplace, if a person has complaints filed to the VDB, that person is given time (work hours) to respond to the VDB (i.e., to do so during work hours).
				1-3	CANT EVAL	99	165	60	52.0976	67.5364	7.9024	7.53642
					Dont agree	26	165	15.7576	10.559	22.2299	5.19856	6.47228
					3	2	165	1.21212	0.147132	4.30982	1.06499	3.0977
					4	1	165	0.606061	0.0153429	3.33034	0.590718	2.72428
					5	13	165	7.87879	4.26175	13.0961	3.61703	5.21734
					6	1	165	0.606061	0.0153429	3.33034	0.590718	2.72428
					7	3	165	1.81818	0.376534	5.22134	1.44165	3.40316
					Agree compl	20	165	12.1212	7.56352	18.098	4.5577	5.97677
				4-8	CANT EVAL	68	147	46.2585	38.0076	54.6632	8.25087	8.40471
					Dont agree	17	147	11.5646	6.88308	17.8695	4.68155	6.30489
					3	5	147	3.40136	1.11347	7.75893	2.28789	4.35757
					4	2	147	1.36054	0.165195	4.82818	1.19535	3.46764
					5	10	147	6.80272	3.31014	12.1545	3.49258	5.35181
					6	11	147	7.48299	3.79455	12.9946	3.68845	5.5116
					7	7	147	4.7619	1.93569	9.56509	2.82621	4.80318
					Agree compl	27	147	18.3673	12.4669	25.5868	5.90041	7.21945
				more than 8	CANT EVAL	186	520	35.7692	31.6444	40.0569	4.12486	4.28767
					Dont agree	102	520	19.6154	16.2871	23.2934	3.32828	3.67798
					3	21	520	4.03846	2.51696	6.10716	1.5215	2.0687
					4	10	520	1.92308	0.925947	3.5081	0.997129	1.58502
					5	49	520	9.42308	7.05265	12.2663	2.37043	2.84321
					6	23	520	4.42308	2.82419	6.5631	1.59889	2.14002
					7	36	520	6.92308	4.89561	9.4559	2.02747	2.53282
					Agree compl	93	520	17.8846	14.685	21.4543	3.19961	3.56969
				The size of the clinic (workplace) where you work – number of full-time positions (all staff categories)	Are you familiar with the concept of 'defensive medicine' – when a practitioner performs more tests than directly necessary, with the underlying reason being the desire to avoid complaints?
				1-3	Yes	113	167	67.6647	60.0034	74.6859	7.6613	7.02122
					No	54	167	32.3353	25.3141	39.9966	7.02122	7.6613
				4-8	Yes	95	147	64.6259	56.322	72.3271	8.30389	7.70125
					No	52	147	35.3741	27.6729	43.678	7.70125	8.30389
				more than 8	Yes	355	524	67.7481	63.5586	71.7359	4.18948	3.98785
					No	169	524	32.2519	28.2641	36.4414	3.98785	4.18948
			Area 6: Questions on how animal owners previously filing complaints or creating other problems would be received at the clinic	The size of the clinic (workplace) where you work – number of full-time positions (all staff categories)	Would you be willing to accept animals from owners who have previously filed complaints concerning you or someone at the clinic you work at?
				1-3	Yes	16	162	9.87654	5.75138	15.5432	4.12516	5.66664
					No	112	162	69.1358	61.4096	76.1464	7.72618	7.01058
					vet ej	34	162	20.9877	14.994	28.0737	5.99369	7.08603
				4-8	Yes	12	149	8.05369	4.23071	13.6456	3.82299	5.59187
					No	107	149	71.8121	63.8653	78.8696	7.94681	7.05748
					vet ej	30	149	20.1342	14.0159	27.4782	6.11829	7.344
				more than 8	Yes	91	520	17.5	14.3305	21.0441	3.1695	3.54413
					No	312	520	60	55.6461	64.2396	4.3539	4.23957
					vet ej	117	520	22.5	18.9796	26.3363	3.52036	3.83632
				The size of the clinic (workplace) where you work – number of full-time positions (all staff categories)	Would the clinic you work at be willing to accept animals from owners who have previously filed complaints concerning you or someone else at the clinic?
				1-3	Yes	16	159	10.0629	5.86202	15.8269	4.20087	5.76399
					No	93	159	58.4906	50.4187	66.2399	8.07186	7.74931
					vet ej	50	159	31.4465	24.3244	39.2757	7.12219	7.82913
				4-8	Yes	29	147	19.7279	13.628	27.0879	6.09984	7.36005
					No	48	147	32.6531	25.1542	40.8674	7.4989	8.21439
					vet ej	70	147	47.619	39.3269	56.009	8.29211	8.39
				more than 8	Yes	236	515	45.8252	41.4596	50.2391	4.36563	4.41381
					No	88	515	17.0874	13.9362	20.6219	3.15122	3.53448
					vet ej	191	515	37.0874	32.903	41.4209	4.18439	4.33353
				The size of the clinic (workplace) where you work – number of full-time positions (all staff categories)	I would accept owners who have filed complaints concerning me for things I consider to have been clear mistakes, but which did not affect the outcome of the case (perhaps an incorrect note that was corrected, or discharge advice that should have been written but was only given verbally).
				1-3	CANT EVAL	32	159	20.1258	14.192	27.207	5.93378	7.08124
					Dont agree	84	159	52.8302	44.767	60.7859	8.06315	7.9557
					3	2	159	1.25786	0.152698	4.46978	1.10516	3.21192
					4	2	159	1.25786	0.152698	4.46978	1.10516	3.21192
					5	18	159	11.3208	6.84908	17.3007	4.47168	5.97993
					6	7	159	4.40252	1.7881	8.86029	2.61442	4.45777
					7	3	159	1.88679	0.390805	5.41479	1.49599	3.528
					Agree compl	11	159	6.91824	3.50392	12.0413	3.41431	5.12311
				4-8	CANT EVAL	19	149	12.7517	7.85506	19.1952	4.89662	6.44356
					Dont agree	63	149	42.2819	34.2405	50.6364	8.04137	8.35453
					3	18	149	12.0805	7.31925	18.4192	4.76129	6.33866
					4	6	149	4.02685	1.49189	8.55848	2.53495	4.53164
					5	22	149	14.7651	9.49044	21.497	5.27466	6.73189
					6	6	149	4.02685	1.49189	8.55848	2.53495	4.53164
					7	9	149	6.04027	2.79891	11.1565	3.24136	5.11622
					Agree compl	6	149	4.02685	1.49189	8.55848	2.53495	4.53164
				more than 8	CANT EVAL	62	513	12.0858	9.39288	15.2244	2.69289	3.13864
					Dont agree	205	513	39.961	35.6934	44.345	4.26759	4.38396
					3	53	513	10.3314	7.83509	13.2954	2.49629	2.96405
					4	17	513	3.31384	1.94205	5.25287	1.37179	1.93903
					5	76	513	14.8148	11.8534	18.1885	2.96146	3.3737
					6	32	513	6.23782	4.30542	8.69212	1.9324	2.45431
					7	22	513	4.2885	2.70678	6.42107	1.58172	2.13257
					Agree compl	46	513	8.96686	6.63964	11.7793	2.32722	2.81248
				The size of the clinic (workplace) where you work – number of full-time positions (all staff categories)	I would accept owners who have filed complaints concerning me for incidents with an unfortunate outcome (e.g., an older dog passed away, but I don’t believe my treatment or advice contributed to this), but where I still think the owner is quite reasonable.
				1-3	CANT EVAL	25	159	15.7233	10.4412	22.3296	5.28208	6.60636
					Dont agree	75	159	47.1698	39.2141	55.233	7.9557	8.06315
					3	4	159	2.51572	0.68961	6.31576	1.82611	3.80004
					4	6	159	3.77358	1.39722	8.03229	2.37637	4.25871
					5	30	159	18.8679	13.107	25.8263	5.7609	6.95839
					6	6	159	3.77358	1.39722	8.03229	2.37637	4.25871
					7	3	159	1.88679	0.390805	5.41479	1.49599	3.528
					Agree compl	10	159	6.28931	3.05688	11.262	3.23242	4.97267
				4-8	CANT EVAL	15	149	10.0671	5.7448	16.0602	4.32231	5.99313
					Dont agree	54	149	36.2416	28.5333	44.509	7.70835	8.26737
					3	14	149	9.39597	5.23256	15.2623	4.16341	5.86629
					4	7	149	4.69799	1.90943	9.43994	2.78856	4.74195
					5	34	149	22.8188	16.3499	30.4002	6.4689	7.58146
					6	11	149	7.38255	3.74281	12.8254	3.63974	5.44283
					7	7	149	4.69799	1.90943	9.43994	2.78856	4.74195
					Agree compl	7	149	4.69799	1.90943	9.43994	2.78856	4.74195
				more than 8	CANT EVAL	42	510	8.23529	5.99956	10.9688	2.23573	2.73352
					Dont agree	184	510	36.0784	31.9038	40.4155	4.17468	4.3371
					3	51	510	10	7.53657	12.9382	2.46343	2.93823
					4	30	510	5.88235	4.00362	8.29121	1.87873	2.40886
					5	98	510	19.2157	15.8849	22.9079	3.33074	3.69218
					6	27	510	5.29412	3.51748	7.60947	1.77664	2.31535
					7	31	510	6.07843	4.16699	8.51719	1.91144	2.43876
					Agree compl	47	510	9.21569	6.84997	12.0663	2.36572	2.85065
				The size of the clinic (workplace) where you work – number of full-time positions (all staff categories)	I would accept owners who I feel have caused significant problems for staff and/or other animal owners through their behavior.
				1-3	CANT EVAL	9	159	5.66038	2.62065	10.473	3.03973	4.81264
					Dont agree	128	159	80.5031	73.4821	86.3517	7.021	5.84857
					3	9	159	5.66038	2.62065	10.473	3.03973	4.81264
					4	1	159	0.628931	0.0159219	3.45421	0.613009	2.82528
					5	4	159	2.51572	0.68961	6.31576	1.82611	3.80004
					6	1	159	0.628931	0.0159219	3.45421	0.613009	2.82528
					7	1	159	0.628931	0.0159219	3.45421	0.613009	2.82528
					Agree compl	6	159	3.77358	1.39722	8.03229	2.37637	4.25871
				4-8	CANT EVAL	6	147	4.08163	1.51239	8.6721	2.56924	4.59046
					Dont agree	124	147	84.3537	77.4536	89.8156	6.90015	5.46183
					3	7	147	4.7619	1.93569	9.56509	2.82621	4.80318
					4	4	147	2.72109	0.746277	6.82034	1.97481	4.09925
					5	3	147	2.04082	0.422859	5.84813	1.61796	3.80731
					6	1	147	0.680272	0.0172215	3.73182	0.663051	3.05155
					7	1	147	0.680272	0.0172215	3.73182	0.663051	3.05155
				4-8	Agree compl	1	147	0.680272	0.0172215	3.73182	0.663051	3.05155
				more than 8	CANT EVAL	10	512	1.95312	0.940476	3.56246	1.01265	1.60934
					Dont agree	385	512	75.1953	71.2177	78.8792	3.97765	3.68391
					3	49	512	9.57031	7.16418	12.4549	2.40613	2.88455
					4	25	512	4.88281	3.18448	7.12387	1.69834	2.24105
					5	35	512	6.83594	4.80733	9.37918	2.0286	2.54324
					6	5	512	0.976562	0.317826	2.26416	0.658736	1.2876
					7	3	512	0.585938	0.120998	1.70274	0.46494	1.1168
				The size of the clinic (workplace) where you work – number of full-time positions (all staff categories)	I would accept animals from owners who I know have posted 'cruel' or derogatory comments, or provided incorrect information, about a named veterinarian on social media.
				1-3	CANT EVAL	21	159	13.2075	8.36517	19.4781	4.84238	6.27055
					Dont agree	104	159	65.4088	57.4662	72.765	7.94262	7.35622
					3	18	159	11.3208	6.84908	17.3007	4.47168	5.97993
					4	1	159	0.628931	0.0159219	3.45421	0.613009	2.82528
					5	10	159	6.28931	3.05688	11.262	3.23242	4.97267
					6	1	159	0.628931	0.0159219	3.45421	0.613009	2.82528
					Agree compl	4	159	2.51572	0.68961	6.31576	1.82611	3.80004
				4-8	CANT EVAL	9	148	6.08108	2.81808	11.2298	3.263	5.14869
					Dont agree	90	148	60.8108	52.456	68.7237	8.3548	7.91288
					3	22	148	14.8649	9.55628	21.6363	5.30858	6.77146
					4	9	148	6.08108	2.81808	11.2298	3.263	5.14869
					5	10	148	6.75676	3.28745	12.0748	3.46931	5.31803
					6	2	148	1.35135	0.164076	4.79614	1.18728	3.44479
					7	4	148	2.7027	0.741201	6.77523	1.9615	4.07253
					Agree compl	2	148	1.35135	0.164076	4.79614	1.18728	3.44479
				more than 8	CANT EVAL	24	513	4.67836	3.02018	6.8813	1.65819	2.20294
					Dont agree	276	513	53.8012	49.3782	58.1801	4.42301	4.37897
					3	88	513	17.154	13.9915	20.7005	3.16254	3.54651
					4	27	513	5.26316	3.49674	7.56551	1.76642	2.30235
					5	75	513	14.6199	11.6763	17.9781	2.94358	3.35819
					6	9	513	1.75439	0.805276	3.30416	0.94911	1.54977
					7	9	513	1.75439	0.805276	3.30416	0.94911	1.54977
					Agree compl	5	513	0.974659	0.317205	2.25978	0.657454	1.28512
			Area 7a: If you yourself have had complaints filed to the VDB	The size of the clinic (workplace) where you work – number of full-time positions (all staff categories)	How many times have you have complaints filed to the VDB? (If you have never been reported, please go to the next page).
				1-3	1-2	68	83	81.9277	71.9502	89.5172	9.97753	7.58952
					3-5	11	83	13.253	6.80574	22.4772	6.44728	9.22416
					>5	4	83	4.81928	1.32851	11.8818	3.49077	7.06256
				4-8	1-2	66	88	75	64.6316	83.622	10.3684	8.62199
					3-5	19	88	21.5909	13.5282	31.6453	8.06273	10.0544
					>5	3	88	3.40909	0.708631	9.64096	2.70046	6.23187
				more than 8	1-2	254	329	77.2036	72.2841	81.6259	4.91955	4.42226
					3-5	63	329	19.1489	15.0398	23.8236	4.10914	4.67463
					>5	12	329	3.64742	1.89862	6.28458	1.74879	2.63716
				The size of the clinic (workplace) where you work – number of full-time positions (all staff categories)	How many times have you been given a sanction by the VDB – an admonition or a warning?
				1-3	0	55	81	67.9012	56.6008	77.8482	11.3005	9.94698
					1-2	23	81	28.3951	18.9262	39.5013	9.46886	11.1063
					3-5	2	81	2.46914	0.300435	8.63629	2.1687	6.16715
					>5	1	81	1.23457	0.0312517	6.68756	1.20332	5.45299
				4-8	0	66	86	76.7442	66.3937	85.1789	10.3505	8.43468
					1-2	17	86	19.7674	11.9578	29.7521	7.80967	9.9847
					3-5	1	86	1.16279	0.029435	6.30905	1.13336	5.14626
					>5	2	86	2.32558	0.28289	8.14944	2.04269	5.82386
				more than 8	0	257	316	81.3291	76.5874	85.4723	4.74175	4.1432
					1-2	53	316	16.7722	12.8231	21.3572	3.94906	4.58509
					3-5	3	316	0.949367	0.196212	2.74924	0.753155	1.79987
					>5	3	316	0.949367	0.196212	2.74924	0.753155	1.79987
				The size of the clinic (workplace) where you work – number of full-time positions (all staff categories)	I felt that I received support from colleagues during and after the reports.
				1-3	Dont agree	26	80	32.5	22.446	43.8937	10.054	11.3937
					2	5	80	6.25	2.06031	13.9857	4.18969	7.73571
					3	7	80	8.75	3.59064	17.2008	5.15936	8.45083
					4	7	80	8.75	3.59064	17.2008	5.15936	8.45083
					5	4	80	5	1.37894	12.3099	3.62106	7.30987
					6	8	80	10	4.41709	18.7565	5.58291	8.75651
					Agree compl	23	80	28.75	19.176	39.9545	9.57395	11.2045
				4-8	Dont agree	9	87	10.3448	4.84059	18.7313	5.50424	8.38652
					2	4	87	4.5977	1.26674	11.3553	3.33096	6.75764
					3	10	87	11.4943	5.65167	20.1241	5.84258	8.62987
					4	14	87	16.092	9.0864	25.5233	7.00555	9.43132
					5	11	87	12.6437	6.48404	21.4978	6.15963	8.85416
					6	9	87	10.3448	4.84059	18.7313	5.50424	8.38652
					Agree compl	30	87	34.4828	24.614	45.4414	9.86879	10.9586
				more than 8	Dont agree	20	327	6.11621	3.7756	9.28817	2.3406	3.17197
					2	24	327	7.33945	4.75887	10.7239	2.58058	3.38441
					3	18	327	5.50459	3.29463	8.56031	2.20996	3.05572
					4	45	327	13.7615	10.2179	17.9774	3.54352	4.21598
					5	51	327	15.5963	11.8383	19.9912	3.75805	4.39489
					6	46	327	14.0673	10.4865	18.3145	3.58073	4.24722
					Agree compl	123	327	37.6147	32.3447	43.1112	5.26998	5.49655
				The size of the clinic (workplace) where you work – number of full-time positions (all staff categories)	I felt that I was treated negatively by colleagues during and after the complaints.
				1-3	Dont agree	56	77	72.7273	61.3804	82.2591	11.3469	9.53182
					2	7	77	9.09091	3.73359	17.8379	5.35732	8.74695
					3	6	77	7.79221	2.9133	16.1926	4.8789	8.40043
					4	1	77	1.2987	0.0328749	7.02471	1.26583	5.726
					5	1	77	1.2987	0.0328749	7.02471	1.26583	5.726
					6	2	77	2.5974	0.31612	9.06972	2.28128	6.47231
					Agree compl	4	77	5.19481	1.43335	12.7699	3.76145	7.57506
				4-8	Dont agree	71	87	81.6092	71.8596	89.1067	9.74962	7.49755
					2	5	87	5.74713	1.89219	12.9042	3.85494	7.15712
					3	5	87	5.74713	1.89219	12.9042	3.85494	7.15712
					4	2	87	2.29885	0.279624	8.05859	2.01923	5.75974
					6	1	87	1.14943	0.0290967	6.23843	1.12033	5.08901
					Agree compl	3	87	3.44828	0.716842	9.74808	2.73143	6.29981
				more than 8	Dont agree	287	325	88.3077	84.306	91.5916	4.0017	3.28387
					2	11	325	3.38462	1.70147	5.97521	1.68315	2.59059
					3	5	325	1.53846	0.501372	3.55355	1.03709	2.01509
					4	5	325	1.53846	0.501372	3.55355	1.03709	2.01509
					5	5	325	1.53846	0.501372	3.55355	1.03709	2.01509
					6	3	325	0.923077	0.190767	2.67378	0.73231	1.7507
					Agree compl	9	325	2.76923	1.27392	5.1916	1.49531	2.42237
				The size of the clinic (workplace) where you work – number of full-time positions (all staff categories)	I sought support from the Swedish Veterinary Association in connection with the complaints.
				1-3	Yes	12	83	14.4578	7.6999	23.8934	6.75793	9.43555
					No	71	83	85.5422	76.1066	92.3001	9.43555	6.75793
				4-8	Yes	14	87	16.092	9.0864	25.5233	7.00555	9.43132
					No	73	87	83.908	74.4767	90.9136	9.43132	7.00555
				more than 8	Yes	13	328	3.96341	2.12695	6.6822	1.83647	2.71879
					No	315	328	96.0366	93.3178	97.8731	2.71879	1.83647
				The size of the clinic (workplace) where you work – number of full-time positions (all staff categories)	If you sought support from the Swedish Veterinary Association, how useful did you find the information you received?
				1-3	2	1	12	8.33333	0.210759	38.4796	8.12257	30.1463
					6	1	12	8.33333	0.210759	38.4796	8.12257	30.1463
					Not at all	6	12	50	21.0945	78.9055	28.9055	28.9055
					Very much	4	12	33.3333	9.92461	65.1124	23.4087	31.7791
				4-8	2	1	14	7.14286	0.180678	33.8684	6.96218	26.7256
					3	1	14	7.14286	0.180678	33.8684	6.96218	26.7256
					4	3	14	21.4286	4.65793	50.7976	16.7706	29.369
					Not at all	5	14	35.7143	12.7598	64.862	22.9544	29.1477
					Very much	4	14	28.5714	8.38893	58.1035	20.1825	29.5321
				more than 8	2	2	13	15.3846	1.92067	45.4471	13.4639	30.0625
					4	2	13	15.3846	1.92067	45.4471	13.4639	30.0625
					5	2	13	15.3846	1.92067	45.4471	13.4639	30.0625
					Not at all	7	13	53.8462	25.1345	80.7768	28.7116	26.9306
				The size of the clinic (workplace) where you work – number of full-time positions (all staff categories)	Did you seek legal assistance in connection with having complaints filed?	12	83	14.4578	7.6999	23.8934	6.75793	9.43555
				1-3	Yes	12	83	14.4578	7.6999	23.8934	6.75793	9.43555
					No	71	83	85.5422	76.1066	92.3001	9.43555	6.75793
				4-8	Yes	14	88	15.9091	8.97968	25.2499	6.92941	9.3408
					No	74	88	84.0909	74.7501	91.0203	9.3408	6.92941
				more than 8	Yes	33	326	10.1227	7.07097	13.9218	3.05173	3.79913
					No	293	326	89.8773	86.0782	92.929	3.79913	3.05173
				The size of the clinic (workplace) where you work – number of full-time positions (all staff categories)	It is my belief that the reason I have had complaints filed to the VDB on one or more occasions was due to a lack of routines at the workplace—issues that could have been prevented through a different organization of the workplace (e.g., better facilities, increased staffing, higher competence among the staff, greater influence over the choice of equipment).
				1-3	CANT EVAL	10	82	12.1951	6.0058	21.2859	6.18932	9.09076
					Dont agree	48	82	58.5366	47.1206	69.3174	11.416	10.7808
					3	3	82	3.65854	0.760928	10.3215	2.89761	6.66297
					4	1	82	1.21951	0.0308706	6.60827	1.18864	5.38876
					5	8	82	9.7561	4.30688	18.3214	5.44921	8.5653
					7	1	82	1.21951	0.0308706	6.60827	1.18864	5.38876
					Agree compl	11	82	13.4146	6.89121	22.7361	6.52342	9.32143
				4-8	CANT EVAL	3	88	3.40909	0.708631	9.64096	2.70046	6.23187
					Dont agree	50	88	56.8182	45.8229	67.3413	10.9953	10.5232
					3	7	88	7.95455	3.258	15.7049	4.69654	7.75033
					4	3	88	3.40909	0.708631	9.64096	2.70046	6.23187
					5	8	88	9.09091	4.00697	17.1291	5.08394	8.03816
					6	3	88	3.40909	0.708631	9.64096	2.70046	6.23187
					7	4	88	4.54545	1.25218	11.2309	3.29327	6.68547
					Agree compl	10	88	11.3636	5.5858	19.9068	5.77784	8.54315
				more than 8	CANT EVAL	11	324	3.39506	1.70676	5.9934	1.6883	2.59834
					Dont agree	160	324	49.3827	43.8118	54.965	5.5709	5.58228
					3	23	324	7.09877	4.55293	10.4614	2.54583	3.36266
					4	10	324	3.08642	1.48978	5.60265	1.59664	2.51623
					5	55	324	16.9753	13.0516	21.5151	3.92373	4.53984
					6	21	324	6.48148	4.05657	9.73722	2.42492	3.25573
					7	16	324	4.93827	2.84865	7.89573	2.08963	2.95745
					Agree compl	28	324	8.64198	5.81934	12.2478	2.82263	3.60581
			Area 7b: How much your own experiences of having complaints filed have affected your work	The size of the clinic (workplace) where you work – number of full-time positions (all staff categories)	I devote more time and care to writing clinical records
				1-3	Dont agree	14	79	17.7215	10.0413	27.9425	7.68026	10.2209
					2	6	79	7.59494	2.83818	15.8014	4.75676	8.20648
					3	6	79	7.59494	2.83818	15.8014	4.75676	8.20648
					4	15	79	18.9873	11.0348	29.3758	7.95259	10.3885
					5	14	79	17.7215	10.0413	27.9425	7.68026	10.2209
					6	6	79	7.59494	2.83818	15.8014	4.75676	8.20648
					Agree compl	18	79	22.7848	14.098	33.5984	8.68679	10.8135
				4-8	Dont agree	14	85	16.4706	9.30765	26.0881	7.16294	9.61752
					2	5	85	5.88235	1.93736	13.1958	3.945	7.31345
					3	9	85	10.5882	4.95727	19.1504	5.63097	8.56215
					4	11	85	12.9412	6.64099	21.9766	6.30018	9.03546
					5	18	85	21.1765	13.0602	31.3873	8.11626	10.2108
					6	9	85	10.5882	4.95727	19.1504	5.63097	8.56215
					Agree compl	19	85	22.3529	14.0269	32.6852	8.32605	10.3323
				more than 8	Dont agree	43	321	13.3956	9.86692	17.6169	3.52872	4.2213
					2	26	321	8.09969	5.35908	11.6427	2.74061	3.54306
					3	31	321	9.65732	6.65633	13.4274	3.00099	3.77006
					4	45	321	14.0187	10.4125	18.305	3.60614	4.2863
					5	70	321	21.8069	17.4124	26.7301	4.39448	4.92326
					6	46	321	14.3302	10.6863	18.6481	3.6439	4.31787
					Agree compl	60	321	18.6916	14.5774	23.3944	4.11419	4.70285
				The size of the clinic (workplace) where you work – number of full-time positions (all staff categories)	I avoid performing certain types of medical procedures.
				1-3	Dont agree	28	78	35.8974	25.3432	47.5576	10.5542	11.6602
					2	2	78	2.5641	0.312047	8.95733	2.25206	6.39323
					3	3	78	3.84615	0.800303	10.8312	3.04585	6.98501
					4	8	78	10.2564	4.53309	19.2127	5.72332	8.95634
					5	4	78	5.12821	1.41474	12.6128	3.71346	7.48456
					6	4	78	5.12821	1.41474	12.6128	3.71346	7.48456
					Agree compl	29	78	37.1795	26.4977	48.8661	10.6818	11.6866
				4-8	Dont agree	33	84	39.2857	28.801	50.5488	10.4847	11.2631
					2	6	84	7.14286	2.6663	14.9012	4.47656	7.75837
					3	6	84	7.14286	2.6663	14.9012	4.47656	7.75837
					4	11	84	13.0952	6.72236	22.2241	6.37288	9.12886
					5	10	84	11.9048	5.85895	20.8055	6.04581	8.90073
					6	4	84	4.7619	1.31251	11.7457	3.4494	6.98379
					Agree compl	14	84	16.6667	9.42237	26.38	7.24429	9.7133
				more than 8	Dont agree	155	314	49.3631	43.7027	55.0355	5.66036	5.67249
					2	46	314	14.6497	10.9292	19.0529	3.72044	4.40326
					3	16	314	5.09554	2.94024	8.14311	2.1553	3.04757
					4	27	314	8.59873	5.74308	12.2641	2.85565	3.66535
					5	23	314	7.32484	4.69972	10.7883	2.62512	3.46347
					6	16	314	5.09554	2.94024	8.14311	2.1553	3.04757
					Agree compl	31	314	9.87261	6.80696	13.7203	3.06565	3.84764
				The size of the clinic (workplace) where you work – number of full-time positions (all staff categories)	I avoid 'difficult' animal owners as much as possible.
				1-3	Dont agree	11	79	13.9241	7.16105	23.5497	6.763	9.6256
					2	5	79	6.32911	2.08679	14.1552	4.24232	7.82604
					3	2	79	2.53165	0.308078	8.8477	2.22357	6.31605
					4	6	79	7.59494	2.83818	15.8014	4.75676	8.20648
					5	10	79	12.6582	6.24043	22.0494	6.4178	9.39119
					6	8	79	10.1266	4.47434	18.9819	5.65224	8.85531
					Agree compl	37	79	46.8354	35.5104	58.4048	11.325	11.5693
				4-8	Dont agree	15	84	17.8571	10.3533	27.7367	7.50383	9.87957
					2	8	84	9.52381	4.20204	17.906	5.32177	8.38216
					3	11	84	13.0952	6.72236	22.2241	6.37288	9.12886
					4	12	84	14.2857	7.60537	23.6249	6.68034	9.33924
					5	9	84	10.7143	5.01774	19.367	5.69655	8.65272
					6	7	84	8.33333	3.41624	16.4189	4.9171	8.08557
					Agree compl	22	84	26.1905	17.1976	36.9254	8.99292	10.7349
				more than 8	Dont agree	92	320	28.75	23.852	34.0464	4.89804	5.2964
					2	50	320	15.625	11.825	20.0755	3.8	4.45047
					3	23	320	7.1875	4.61053	10.5898	2.57697	3.40228
					4	31	320	9.6875	6.67744	13.4685	3.01006	3.78095
					5	44	320	13.75	10.1717	18.016	3.57831	4.26601
					6	24	320	7.5	4.86426	10.954	2.63574	3.45403
					Agree compl	56	320	17.5	13.4985	22.1152	4.00153	4.61524
				The size of the clinic (workplace) where you work – number of full-time positions (all staff categories)	I have switched to part-time work
				1-3	Yes	22	80	27.5	18.1038	38.6243	9.39624	11.1243
					No	58	80	72.5	61.3757	81.8962	11.1243	9.39624
				4-8	Yes	28	84	33.3333	23.4185	44.4618	9.9148	11.1285
					No	56	84	66.6667	55.5382	76.5815	11.1285	9.9148
				more than 8	Yes	78	318	24.5283	19.8989	29.6392	4.62936	5.11087
					No	240	318	75.4717	70.3608	80.1011	5.11087	4.62936
				The size of the clinic (workplace) where you work – number of full-time positions (all staff categories)	I choose to let my work be influenced only where I believe the VDB has made a good and relevant assessment.
				1-3	Dont agree	19	74	25.6757	16.2204	37.1565	9.45524	11.4808
					2	6	74	8.10811	3.03376	16.8171	5.07435	8.70902
					3	3	74	4.05405	0.843976	11.3937	3.21008	7.33967
					4	13	74	17.5676	9.69928	28.1657	7.86829	10.5981
					5	6	74	8.10811	3.03376	16.8171	5.07435	8.70902
					6	8	74	10.8108	4.7844	20.195	6.02641	9.3842
					Agree compl	19	74	25.6757	16.2204	37.1565	9.45524	11.4808
				4-8	Dont agree	14	78	17.9487	10.1749	28.2773	7.77378	10.3286
					2	2	78	2.5641	0.312047	8.95733	2.25206	6.39323
					3	10	78	12.8205	6.32277	22.3162	6.49774	9.4957
					4	19	78	24.359	15.3475	35.397	9.01152	11.038
					5	10	78	12.8205	6.32277	22.3162	6.49774	9.4957
					6	6	78	7.69231	2.87525	15.9946	4.81706	8.30233
					Agree compl	17	78	21.7949	13.2391	32.5862	8.55576	10.7913
				more than 8	Dont agree	56	291	19.244	14.8765	24.2501	4.36744	5.00612
					2	17	291	5.84192	3.4396	9.18891	2.40232	3.34698
					3	25	291	8.59107	5.63685	12.4208	2.95421	3.82977
					4	69	291	23.7113	18.9428	29.024	4.76857	5.31265
					5	30	291	10.3093	7.06439	14.3894	3.24489	4.08009
					6	26	291	8.93471	5.91957	12.8172	3.01514	3.8825
					Agree compl	68	291	23.3677	18.6271	28.6596	4.74056	5.29188
				The size of the clinic (workplace) where you work – number of full-time positions (all staff categories)	I worry about the workplace’s finances in connection with my case(s) with the VDB.
				1-3	Dont agree	46	77	59.7403	47.9414	70.7664	11.7989	11.0261
					2	7	77	9.09091	3.73359	17.8379	5.35732	8.74695
					3	3	77	3.8961	0.810792	10.9665	3.08531	7.07043
					4	7	77	9.09091	3.73359	17.8379	5.35732	8.74695
					5	4	77	5.19481	1.43335	12.7699	3.76145	7.57506
					6	1	77	1.2987	0.0328749	7.02471	1.26583	5.726
					Agree compl	9	77	11.6883	5.48625	21.0319	6.20206	9.34359
				4-8	Dont agree	53	84	63.0952	51.8664	73.3719	11.2288	10.2767
					2	12	84	14.2857	7.60537	23.6249	6.68034	9.33924
					3	4	84	4.7619	1.31251	11.7457	3.4494	6.98379
					4	4	84	4.7619	1.31251	11.7457	3.4494	6.98379
					5	3	84	3.57143	0.742658	10.0842	2.82877	6.5128
					6	2	84	2.38095	0.289656	8.33745	2.0913	5.95649
					Agree compl	6	84	7.14286	2.6663	14.9012	4.47656	7.75837
				more than 8	Dont agree	250	318	78.6164	73.6958	82.9949	4.92058	4.37855
					2	32	318	10.0629	6.98534	13.9084	3.07755	3.84546
					3	6	318	1.88679	0.69549	4.06131	1.1913	2.17452
					4	10	318	3.14465	1.51808	5.70695	1.62657	2.5623
					5	4	318	1.25786	0.34376	3.18914	0.914102	1.93127
					6	5	318	1.57233	0.512451	3.63095	1.05988	2.05862
					Agree compl	11	318	3.45912	1.73919	6.10492	1.71993	2.6458
				The size of the clinic (workplace) where you work – number of full-time positions (all staff categories)	I worry about the reputation of the workplace (eg. on social media) in connection with my cases (s) with the VDB.
				1-3	Dont agree	31	78	39.7436	28.8303	51.4601	10.9133	11.7165
					2	4	78	5.12821	1.41474	12.6128	3.71346	7.48456
					3	6	78	7.69231	2.87525	15.9946	4.81706	8.30233
					4	9	78	11.5385	5.41403	20.7768	6.12443	9.23833
					5	3	78	3.84615	0.800303	10.8312	3.04585	6.98501
					6	7	78	8.97436	3.68469	17.6203	5.28967	8.64599
					Agree compl	18	78	23.0769	14.2873	33.9973	8.78964	10.9203
				4-8	Dont agree	23	84	27.381	18.2144	38.2008	9.16657	10.8199
					2	7	84	8.33333	3.41624	16.4189	4.9171	8.08557
					3	12	84	14.2857	7.60537	23.6249	6.68034	9.33924
					4	10	84	11.9048	5.85895	20.8055	6.04581	8.90073
					5	8	84	9.52381	4.20204	17.906	5.32177	8.38216
					6	9	84	10.7143	5.01774	19.367	5.69655	8.65272
					Agree compl	15	84	17.8571	10.3533	27.7367	7.50383	9.87957
				more than 8	Dont agree	154	317	48.5804	42.9566	54.2311	5.62387	5.65064
					2	27	317	8.51735	5.68799	12.1503	2.82936	3.63299
					3	20	317	6.30915	3.89603	9.57602	2.41312	3.26687
					4	40	317	12.6183	9.16984	16.7841	3.44846	4.16578
					5	26	317	8.20189	5.4276	11.7868	2.7743	3.58486
					6	16	317	5.04732	2.91215	8.06728	2.13517	3.01996
					Agree compl	34	317	10.7256	7.54295	14.6646	3.1826	3.93903
				The size of the clinic (workplace) where you work – number of full-time positions (all staff categories)	My situation has been affected very little by the board's investigations.
				1-3	CANT EVAL	3	80	3.75	0.780119	10.5702	2.96988	6.8202
					Dont agree	17	80	21.25	12.8936	31.8286	8.35635	10.5786
					3	6	80	7.5	2.80205	15.6128	4.69795	8.11279
					4	4	80	5	1.37894	12.3099	3.62106	7.30987
					5	19	80	23.75	14.9454	34.5777	8.80462	10.8277
					6	2	80	2.5	0.304209	8.74072	2.19579	6.24072
					7	7	80	8.75	3.59064	17.2008	5.15936	8.45083
					Agree compl	22	80	27.5	18.1038	38.6243	9.39624	11.1243
				4-8	CANT EVAL	3	85	3.52941	0.733849	9.96964	2.79556	6.44023
					Dont agree	9	85	10.5882	4.95727	19.1504	5.63097	8.56215
					3	8	85	9.41176	4.15151	17.7052	5.26025	8.29346
					4	5	85	5.88235	1.93736	13.1958	3.945	7.31345
					5	15	85	17.6471	10.227	27.4305	7.42005	9.78343
					6	5	85	5.88235	1.93736	13.1958	3.945	7.31345
					7	15	85	17.6471	10.227	27.4305	7.42005	9.78343
					Agree compl	25	85	29.4118	20.021	40.2872	9.39072	10.8754
				more than 8	CANT EVAL	15	322	4.65839	2.63037	7.56699	2.02801	2.9086
					Dont agree	35	322	10.8696	7.68874	14.7919	3.18083	3.92229
					3	28	322	8.69565	5.85598	12.3223	2.83967	3.62668
					4	22	322	6.8323	4.33098	10.1617	2.50132	3.3294
					5	68	322	21.118	16.7886	25.9877	4.32946	4.86972
					6	8	322	2.48447	1.07859	4.83653	1.40589	2.35205
					7	49	322	15.2174	11.4748	19.6143	3.74258	4.39693
					Agree compl	97	322	30.1242	25.1611	35.4574	4.96315	5.33321
			Area 8: The VDB - the animal owner, the animal and the medical process	The size of the clinic (workplace) where you work – number of full-time positions (all staff categories)	Inadequate communication between veterinarian and animal owner
				1-3	Not at all imp	8	145	5.51724	2.41175	10.5816	3.10549	5.06438
					2	6	145	4.13793	1.53346	8.78877	2.60448	4.65084
					3	10	145	6.89655	3.35649	12.3172	3.54006	5.42067
					4	27	145	18.6207	12.6444	25.9235	5.97633	7.3028
					Very imp	94	145	64.8276	56.4688	72.5668	8.35879	7.73923
				4-8	Not at all imp	2	132	1.51515	0.184021	5.36599	1.33113	3.85084
					2	2	132	1.51515	0.184021	5.36599	1.33113	3.85084
					3	18	132	13.6364	8.28639	20.6927	5.34997	7.05636
					4	25	132	18.9394	12.6476	26.6758	6.29181	7.73637
					Very imp	85	132	64.3939	55.5949	72.5314	8.79903	8.13746
				more than 8	Not at all imp	28	484	5.78512	3.87822	8.25285	1.9069	2.46773
					2	21	484	4.33884	2.70556	6.55612	1.63329	2.21728
					3	43	484	8.8843	6.50419	11.7805	2.3801	2.8962
					4	88	484	18.1818	14.8456	21.9123	3.33622	3.73049
					Very imp	304	484	62.8099	58.333	67.1293	4.47691	4.31936
				The size of the clinic (workplace) where you work – number of full-time positions (all staff categories)	The medical care process became clearly complicated when looking back on it.
				1-3	Not at all imp	21	139	15.1079	9.60193	22.1623	5.50599	7.05438
					2	23	139	16.5468	10.7879	23.7865	5.75888	7.23978
					3	46	139	33.0935	25.3508	41.5742	7.74272	8.48072
					4	30	139	21.5827	15.0606	29.3549	6.52217	7.77214
					Very imp	19	139	13.6691	8.43465	20.5203	5.23441	6.85126
				4-8	Not at all imp	14	127	11.0236	6.15933	17.8038	4.86429	6.78015
					2	19	127	14.9606	9.25415	22.373	5.70648	7.4124
					3	43	127	33.8583	25.7023	42.7863	8.15595	8.92804
					4	37	127	29.1339	21.4132	37.8549	7.72066	8.72102
					Very imp	14	127	11.0236	6.15933	17.8038	4.86429	6.78015
				more than 8	Not at all imp	61	472	12.9237	10.0317	16.2896	2.892	3.3659
					2	73	472	15.4661	12.3231	19.0491	3.14296	3.58302
					3	151	472	31.9915	27.8019	36.4086	4.18966	4.41709
					4	117	472	24.7881	20.9553	28.9402	3.83284	4.15204
					Very imp	70	472	14.8305	11.7471	18.3624	3.08338	3.53185
				The size of the clinic (workplace) where you work – number of full-time positions (all staff categories)	The animal died, even though the initial prognosis was assessed as relatively good.
				1-3	Not at all imp	26	141	18.4397	12.4132	25.8393	6.02647	7.39958
					2	19	141	13.4752	8.31198	20.2409	5.16319	6.76572
					3	31	141	21.9858	15.4537	29.7319	6.53214	7.74608
					4	36	141	25.5319	18.567	33.5539	6.9649	8.022
					Very imp	29	141	20.5674	14.228	28.184	6.33937	7.61664
				4-8	Not at all imp	16	127	12.5984	7.37565	19.6516	5.22277	7.05319
					2	18	127	14.1732	8.6215	21.472	5.55173	7.29875
					3	32	127	25.1969	17.9168	33.6692	7.28009	8.47238
					4	32	127	25.1969	17.9168	33.6692	7.28009	8.47238
					Very imp	29	127	22.8346	15.8574	31.1204	6.97729	8.28579
				more than 8	Not at all imp	60	466	12.8755	9.97107	16.2608	2.90447	3.38525
					2	71	466	15.2361	12.0953	18.8257	3.1408	3.5897
					3	132	466	28.3262	24.2766	32.6533	4.04954	4.32713
					4	107	466	22.9614	19.2174	27.0525	3.744	4.0911
					Very imp	96	466	20.6009	17.018	24.5616	3.58286	3.96079
				The size of the clinic (workplace) where you work – number of full-time positions (all staff categories)	The animal owner feels that the veterinarian is investigating the wrong problem
				1-3	Not at all imp	30	137	21.8978	15.2885	29.7612	6.60932	7.86343
					2	27	137	19.708	13.4077	27.3634	6.30034	7.6554
					3	36	137	26.2774	19.132	34.4775	7.14535	8.20016
					4	25	137	18.2482	12.1712	25.7482	6.07698	7.49998
					Very imp	19	137	13.8686	8.56099	20.8076	5.30762	6.93894
				4-8	Not at all imp	17	125	13.6	8.12649	20.8798	5.47351	7.27983
					2	29	125	23.2	16.1212	31.5903	7.07883	8.39034
					3	46	125	36.8	28.3535	45.8875	8.4465	9.08748
					4	21	125	16.8	10.7107	24.5268	6.08935	7.72685
					Very imp	12	125	9.6	5.05949	16.1689	4.54051	6.56886
				more than 8	Not at all imp	83	463	17.9266	14.539	21.73	3.38756	3.8034
					2	99	463	21.3823	17.7326	25.4021	3.64965	4.01978
					3	154	463	33.2613	28.9806	37.7575	4.2807	4.49619
					4	74	463	15.9827	12.7632	19.6441	3.21956	3.66137
				more than 8	Very imp	53	463	11.4471	8.6932	14.7047	2.75389	3.25757
				The size of the clinic (workplace) where you work – number of full-time positions (all staff categories)	The animal owner feels that the veterinarian makes an incorrect assessment or provides incorrect treatment.
				1-3	Not at all imp	4	134	2.98507	0.819202	7.46654	2.16587	4.48146
					2	10	134	7.46269	3.63654	13.2959	3.82615	5.83326
					3	18	134	13.4328	8.15954	20.3966	5.2733	6.96377
					4	44	134	32.8358	24.9746	41.4748	7.86125	8.639
					Very imp	58	134	43.2836	34.7557	52.1149	8.52786	8.83133
				4-8	Not at all imp	3	127	2.3622	0.489818	6.74816	1.87239	4.38595
					2	7	127	5.51181	2.24448	11.0268	3.26734	5.515
					3	13	127	10.2362	5.56394	16.8681	4.67228	6.63186
					4	46	127	36.2205	27.8814	45.218	8.33902	8.99756
					Very imp	58	127	45.6693	36.8062	54.7389	8.86308	9.06965
				more than 8	Not at all imp	9	472	1.90678	0.875517	3.5887	1.03126	1.68192
					2	15	472	3.17797	1.78938	5.18746	1.38859	2.00949
					3	73	472	15.4661	12.3231	19.0491	3.14296	3.58302
					4	147	472	31.1441	26.9899	35.5364	4.15413	4.39231
					Very imp	228	472	48.3051	43.7139	52.9177	4.59121	4.61257
				The size of the clinic (workplace) where you work – number of full-time positions (all staff categories)	The veterinarian does not suggest euthanasia or less costly measures, despite the animal being older and the owner wanting to reduce costs.
				1-3	Not at all imp	32	134	23.8806	16.9436	32.0077	6.93701	8.12707
					2	31	134	23.1343	16.2921	31.2015	6.84226	8.06713
					3	33	134	24.6269	17.5981	32.8109	7.02873	8.18408
					4	20	134	14.9254	9.36155	22.1057	5.56382	7.18032
					Very imp	18	134	13.4328	8.15954	20.3966	5.2733	6.96377
				4-8	Not at all imp	43	127	33.8583	25.7023	42.7863	8.15595	8.92804
					2	33	127	25.9843	18.6099	34.5124	7.37436	8.5281
					3	27	127	21.2598	14.5023	29.404	6.75755	8.14411
					4	11	127	8.66142	4.40327	14.9692	4.25815	6.30779
					Very imp	13	127	10.2362	5.56394	16.8681	4.67228	6.63186
				more than 8	Not at all imp	178	461	38.6117	34.1445	43.226	4.46719	4.61429
					2	131	461	28.4165	24.3408	32.7716	4.07566	4.35512
					3	88	461	19.0889	15.601	22.979	3.48791	3.89007
					4	38	461	8.24295	5.89908	11.1386	2.34387	2.89568
					Very imp	26	461	5.63991	3.71689	8.15484	1.92303	2.51493
				The size of the clinic (workplace) where you work – number of full-time positions (all staff categories)	The veterinarian suggests or advocates for euthanasia, which contradicts the animal owner's perception of the animal's health status.
				1-3	Not at all imp	13	135	9.62963	5.22763	15.904	4.402	6.27435
					2	20	135	14.8148	9.29029	21.949	5.52452	7.13416
					3	28	135	20.7407	14.2465	28.562	6.49422	7.8213
					4	43	135	31.8519	24.1029	40.4173	7.749	8.5655
					Very imp	31	135	22.963	16.1668	30.9827	6.79621	8.01977
				4-8	Not at all imp	17	129	13.1783	7.86804	20.2595	5.31026	7.08117
					2	19	129	14.7287	9.10667	22.0414	5.62201	7.31273
					3	33	129	25.5814	18.3091	34.0086	7.27229	8.42722
					4	32	129	24.8062	17.6275	33.1773	7.17874	8.37106
					Very imp	28	129	21.7054	14.9338	29.8199	6.77159	8.11444
				more than 8	Not at all imp	55	462	11.9048	9.09545	15.2125	2.80932	3.30774
					2	61	462	13.2035	10.2523	16.6352	2.95121	3.43172
					3	109	462	23.5931	19.7929	27.7351	3.80014	4.142
					4	118	462	25.5411	21.6239	29.7747	3.91726	4.23361
					Very imp	119	462	25.7576	21.828	30.0007	3.92962	4.24314
				The size of the clinic (workplace) where you work – number of full-time positions (all staff categories)	High cost of care – including cost items that the owner does not understand.
				1-3	Not at all imp	12	134	8.95522	4.71323	15.1205	4.24199	6.16526
					2	9	134	6.71642	3.11694	12.3669	3.59947	5.65053
					3	19	134	14.1791	8.75778	21.2538	5.42133	7.07465
					4	26	134	19.403	13.0836	27.1229	6.31943	7.71993
					Very imp	68	134	50.7463	41.9754	59.4834	8.77083	8.73712
				4-8	Not at all imp	8	128	6.25	2.73667	11.9437	3.51333	5.69368
					2	7	128	5.46875	2.22671	10.9432	3.24204	5.47446
					3	21	128	16.4062	10.452	23.9788	5.95424	7.57251
					4	31	128	24.2188	17.0868	32.5811	7.13194	8.36236
					Very imp	61	128	47.6562	38.7586	56.6648	8.89761	9.0085
				more than 8	Not at all imp	43	471	9.12951	6.6859	12.1003	2.44361	2.97078
					2	38	471	8.06794	5.77242	10.9058	2.29552	2.83789
					3	55	471	11.6773	8.91916	14.9272	2.75812	3.24994
					4	117	471	24.8408	21.0008	28.9999	3.83992	4.15913
					Very imp	218	471	46.2845	41.7109	50.905	4.57356	4.62049
				The size of the clinic (workplace) where you work – number of full-time positions (all staff categories)	The animal owner has chosen to report after 'pressure' from a third party.
				1-3	Not at all imp	22	136	16.1765	10.4241	23.4608	5.75234	7.28433
					2	14	136	10.2941	5.74318	16.6684	4.55094	6.37431
					3	34	136	25	17.9762	33.1448	7.02384	8.14482
					4	26	136	19.1176	12.8848	26.7434	6.2329	7.62574
					Very imp	40	136	29.4118	21.9147	37.8293	7.49706	8.41755
				4-8	Not at all imp	23	126	18.254	11.9375	26.1201	6.31645	7.86615
					2	21	126	16.6667	10.623	24.3414	6.04364	7.67473
					3	35	126	27.7778	20.1716	36.4588	7.60617	8.68105
					4	28	126	22.2222	15.303	30.491	6.91919	8.26882
					Very imp	19	126	15.0794	9.32969	22.5426	5.74967	7.46323
				more than 8	Not at all imp	98	468	20.9402	17.3405	24.9117	3.59964	3.97151
					2	73	468	15.5983	12.4303	19.2084	3.168	3.61013
				more than 8	3	120	468	25.641	21.7428	29.8502	3.89822	4.20917
					4	94	468	20.0855	16.5476	24.0063	3.53786	3.92088
					Very imp	83	468	17.735	14.3807	21.5032	3.35431	3.76815
				The size of the clinic (workplace) where you work – number of full-time positions (all staff categories)	If there are rules and guidelines for how investigation and treatment should be carried out (through legislation, evidence, and proven experience), do you believe that one should be able to deviate from these without being found guilty by the VDB, based on the animal owner's wishes and financial circumstances, provided that this is justified in the medical record?
				1-3	Dont agree	14	132	10.6061	5.92098	17.1547	4.68508	6.5486
					2	7	132	5.30303	2.1584	10.6211	3.14463	5.31804
					3	8	132	6.06061	2.65258	11.5926	3.40802	5.53199
					4	24	132	18.1818	12.0106	25.8343	6.17122	7.65251
					5	32	132	24.2424	17.2107	32.4655	7.03177	8.2231
					6	13	132	9.84848	5.34887	16.2523	4.49961	6.40385
					Agree compl	34	132	25.7576	18.5439	34.0912	7.2137	8.33362
				4-8	Dont agree	6	127	4.72441	1.75326	9.99945	2.97115	5.27504
					2	13	127	10.2362	5.56394	16.8681	4.67228	6.63186
					3	11	127	8.66142	4.40327	14.9692	4.25815	6.30779
					4	15	127	11.811	6.76349	18.7314	5.04753	6.92038
					5	32	127	25.1969	17.9168	33.6692	7.28009	8.47238
					6	21	127	16.5354	10.5368	24.1587	5.99861	7.62329
					Agree compl	29	127	22.8346	15.8574	31.1204	6.97729	8.28579
				more than 8	Dont agree	23	449	5.12249	3.27457	7.58736	1.84792	2.46487
					2	50	449	11.1359	8.37905	14.4168	2.75681	3.28099
					3	37	449	8.24053	5.86831	11.1797	2.37223	2.93915
					4	89	449	19.8218	16.2322	23.8146	3.58966	3.99273
					5	92	449	20.49	16.8501	24.5238	3.6399	4.03386
					6	54	449	12.0267	9.16532	15.3995	2.8614	3.3728
					Agree compl	104	449	23.1626	19.3369	27.346	3.82571	4.18343
				The size of the clinic (workplace) where you work – number of full-time positions (all staff categories)	With this suggestion in mind, what do you think about the following example (based on the Swedish Veterinary Association’s guidelines)?" "I believe that a veterinarian who, in consultation with the owner, chooses to sedate rather than anesthetize a dog or cat for dental treatment should not be immediately found guilty by the VDB because of this.
				1-3	CANT EVAL	25	138	18.1159	12.0802	25.5703	6.03575	7.45435
					Dont agree	15	138	10.8696	6.21264	17.2934	4.65692	6.42388
					3	6	138	4.34783	1.61205	9.22305	2.73578	4.87523
					4	3	138	2.17391	0.450577	6.22154	1.72334	4.04763
					5	21	138	15.2174	9.67344	22.316	5.54395	7.09861
					6	13	138	9.42029	5.11177	15.5702	4.30852	6.14993
					7	7	138	5.07246	2.06344	10.1719	3.00903	5.09943
					Agree compl	48	138	34.7826	26.8813	43.3526	7.90131	8.57003
				4-8	CANT EVAL	11	129	8.52713	4.33374	14.7452	4.19339	6.21805
					Dont agree	35	129	27.1318	19.6816	35.6624	7.4502	8.5306
					3	10	129	7.75194	3.7799	13.7941	3.97204	6.04217
					4	6	129	4.65116	1.72577	9.84872	2.92539	5.19755
					5	24	129	18.6047	12.2992	26.4056	6.30547	7.80094
					6	4	129	3.10078	0.851193	7.7489	2.24958	4.64812
					7	9	129	6.97674	3.23965	12.8309	3.73709	5.85419
					Agree compl	30	129	23.2558	16.2738	31.5052	6.98199	8.24935
				more than 8	CANT EVAL	55	461	11.9306	9.11546	15.2449	2.81512	3.31429
					Dont agree	136	461	29.5011	25.3727	33.8948	4.1284	4.39372
					3	63	461	13.6659	10.6636	17.1435	3.00237	3.4776
					4	25	461	5.42299	3.53985	7.90159	1.88314	2.47859
					5	81	461	17.5705	14.2055	21.3579	3.365	3.78743
					6	21	461	4.55531	2.84159	6.87921	1.71372	2.3239
					7	13	461	2.81996	1.50987	4.77394	1.31009	1.95398
					Agree compl	67	461	14.5336	11.4442	18.0865	3.08944	3.55283
			Area 10: The ideal VDB? Operational oversight etc.	The size of the clinic (workplace) where you work – number of full-time positions (all staff categories)	Do you think that others involved, apart from the animal owner or the person who has cared for the animal, should be able to file complaints to the VDB?
				1-3	Yes	22	150	14.6667	9.42551	21.3594	5.24116	6.69276
					No	100	150	66.6667	58.5157	74.1444	8.15097	7.4777
					vet ej	28	150	18.6667	12.7768	25.8359	5.88984	7.16924
				4-8	Yes	33	132	25	17.8758	33.2798	7.12423	8.27981
					No	73	132	55.303	46.4061	63.9567	8.8969	8.65365
					vet ej	26	132	19.697	13.2886	27.5133	6.40837	7.81636
				more than 8	Yes	80	480	16.6667	13.4425	20.3079	3.22416	3.64124
					No	315	480	65.625	61.1856	69.8705	4.43938	4.24549
					vet ej	85	480	17.7083	14.3969	21.4234	3.31142	3.71509
				The size of the clinic (workplace) where you work – number of full-time positions (all staff categories)	Do you think a fee should be charged when an animal owner files a complaint concerning a veterinarian or other animal health professional?	83	147	56.4626	48.0463	64.6131	8.41631	8.15052
				1-3	Yes	83	147	56.4626	48.0463	64.6131	8.41631	8.15052
					No	40	147	27.2109	20.205	35.1593	7.00587	7.94846
					vet ej	24	147	16.3265	10.7497	23.3116	5.57683	6.9851
				4-8	Yes	74	126	58.7302	49.6167	67.4235	9.11341	8.69337
					No	28	126	22.2222	15.303	30.491	6.91919	8.26882
					vet ej	24	126	19.0476	12.602	27.0026	6.44562	7.95496
				more than 8	Yes	273	475	57.4737	52.8875	61.9663	4.58621	4.4926
					No	126	475	26.5263	22.6077	30.74	3.91865	4.21372
					vet ej	76	475	16	12.8182	19.6121	3.18183	3.61207
				The size of the clinic (workplace) where you work – number of full-time positions (all staff categories)	It is my opinion that the VDB has the right competence and composition.
				1-3	CANT EVAL	59	149	39.5973	31.6886	47.9283	7.90868	8.33098
					Dont agree	14	149	9.39597	5.23256	15.2623	4.16341	5.86629
					3	19	149	12.7517	7.85506	19.1952	4.89662	6.44356
					4	2	149	1.34228	0.162972	4.76451	1.17931	3.42223
					5	17	149	11.4094	6.78866	17.6383	4.62074	6.22887
					6	11	149	7.38255	3.74281	12.8254	3.63974	5.44283
					7	12	149	8.05369	4.23071	13.6456	3.82299	5.59187
					Agree compl	15	149	10.0671	5.7448	16.0602	4.32231	5.99313
				4-8	CANT EVAL	62	132	46.9697	38.2321	55.8463	8.73761	8.87658
					Dont agree	6	132	4.54545	1.68612	9.63094	2.85933	5.08549
					3	11	132	8.33333	4.23348	14.4214	4.09985	6.08808
					4	8	132	6.06061	2.65258	11.5926	3.40802	5.53199
					5	12	132	9.09091	4.78602	15.3416	4.30489	6.25064
					6	12	132	9.09091	4.78602	15.3416	4.30489	6.25064
					7	14	132	10.6061	5.92098	17.1547	4.68508	6.5486
					Agree compl	7	132	5.30303	2.1584	10.6211	3.14463	5.31804
				more than 8	CANT EVAL	216	476	45.3782	40.8414	49.9726	4.53673	4.59449
					Dont agree	31	476	6.51261	4.46754	9.11703	2.04507	2.60443
					3	29	476	6.09244	4.1178	8.63282	1.97464	2.54039
					4	19	476	3.9916	2.42002	6.16337	1.57158	2.17177
					5	68	476	14.2857	11.2672	17.756	3.01852	3.47033
					6	39	476	8.19328	5.89092	11.0304	2.30235	2.8371
					7	48	476	10.084	7.52911	13.1472	2.55492	3.06319
					Agree compl	26	476	5.46218	3.59874	7.90121	1.86345	2.43902
				The size of the clinic (workplace) where you work – number of full-time positions (all staff categories)	Have you experienced, or heard others mention, that complaints filed to the VDB have been preceded by animal health professionals reporting the animal owner to the County Administrative Board?
				1-3	Yes	63	144	43.75	35.5056	52.2569	8.24438	8.50686
					No	81	144	56.25	47.7431	64.4944	8.50686	8.24438
				4-8	Yes	65	128	50.7812	41.8014	59.7241	8.97984	8.94287
					No	63	128	49.2188	40.2759	58.1986	8.94287	8.97984
				more than 8	Yes	240	462	51.9481	47.284	56.587	4.66401	4.63893
					No	222	462	48.0519	43.413	52.716	4.63893	4.66401
				The size of the clinic (workplace) where you work – number of full-time positions (all staff categories)	It has been reported that animal owners have extorted veterinarians after encountering, for example, a medical care process that became complicated. This has occurred through threats of scandalization on social media or threats of filing complaints to the VDB. Are you aware of anyone who has been affected by this?
				1-3	Yes	79	144	54.8611	46.3585	63.1596	8.5026	8.29849
					No	65	144	45.1389	36.8404	53.6415	8.29849	8.5026
				4-8	Yes	75	129	58.1395	49.1344	66.7623	9.00509	8.62276
					No	54	129	41.8605	33.2377	50.8656	8.62276	9.00509
				more than 8	Yes	307	471	65.1805	60.687	69.4819	4.49344	4.30144
					No	164	471	34.8195	30.5181	39.313	4.30144	4.49344
				The size of the clinic (workplace) where you work – number of full-time positions (all staff categories)	If an animal owner wants to obtain medical record copies for their animal, does it happen at your workplace that you hesitate or deny this?
				1-3	Yes	13	148	8.78378	4.76012	14.5521	4.02366	5.76835
					No	123	148	83.1081	76.0823	88.7601	7.02582	5.65196
					vet ej	12	148	8.10811	4.25978	13.7349	3.84833	5.62678
				4-8	Yes	16	131	12.2137	7.14501	19.0756	5.06873	6.86185
					No	104	131	79.3893	71.4476	85.9564	7.94176	6.56705
					vet ej	11	131	8.39695	4.26638	14.5277	4.13056	6.1308
				more than 8	Yes	75	474	15.8228	12.6537	19.4254	3.16912	3.6026
					No	359	474	75.7384	71.6202	79.532	4.11819	3.79364
					vet ej	40	474	8.43882	6.09713	11.314	2.34169	2.87523
				The size of the clinic (workplace) where you work – number of full-time positions (all staff categories)	I believe that the introduction of operational oversight is positive as a complement to individual oversight for animals that need veterinary care in Sweden – meaning that quality and accessibility are improved.
				1-3	CANT EVAL	35	146	23.9726	17.3011	31.7307	6.67152	7.75809
					Dont agree	12	146	8.21918	4.31914	13.9171	3.90004	5.69792
					3	6	146	4.10959	1.52285	8.73004	2.58674	4.62045
					4	6	146	4.10959	1.52285	8.73004	2.58674	4.62045
					5	28	146	19.1781	13.1382	26.5109	6.03987	7.33278
					6	14	146	9.58904	5.34216	15.5653	4.24688	5.97628
					7	8	146	5.47945	2.39503	10.5111	3.08442	5.03166
					Agree compl	37	146	25.3425	18.5136	33.1997	6.82891	7.85721
				4-8	CANT EVAL	12	131	9.16031	4.82326	15.4545	4.33704	6.29422
					Dont agree	9	131	6.87023	3.18943	12.6412	3.6808	5.771
					3	2	131	1.52672	0.18543	5.40614	1.34129	3.87942
					4	4	131	3.05344	0.838101	7.63343	2.21533	4.58
					5	17	131	12.9771	7.74488	19.9629	5.23221	6.98577
					6	15	131	11.4504	6.55223	18.1817	4.89815	6.73132
					7	12	131	9.16031	4.82326	15.4545	4.33704	6.29422
					Agree compl	60	131	45.8015	37.0714	54.7257	8.73016	8.92421
				more than 8	CANT EVAL	41	476	8.61345	6.25197	11.5037	2.36147	2.89025
					Dont agree	17	476	3.57143	2.094	5.65675	1.47743	2.08532
					3	3	476	0.630252	0.130162	1.83074	0.50009	1.20048
					4	8	476	1.68067	0.728316	3.28463	0.952356	1.60396
					5	62	476	13.0252	10.1341	16.3848	2.89109	3.35959
					6	57	476	11.9748	9.19701	15.2351	2.77778	3.26033
					7	59	476	12.395	9.57103	15.6958	2.82393	3.30084
				more than 8	Agree compl	229	476	48.1092	43.5395	52.7026	4.56973	4.59336
				The size of the clinic (workplace) where you work – number of full-time positions (all staff categories)	To what extent do you believe that operational oversight will lead to fewer complaints being made against veterinarians to the VDB regarding animal health and veterinary care?
				1-3	CANT EVAL	46	144	31.9444	24.4276	40.222	7.51682	8.27754
					Dont agree	33	144	22.9167	16.3302	30.6508	6.58643	7.73412
					3	12	144	8.33333	4.38018	14.1042	3.95315	5.77086
					4	5	144	3.47222	1.13686	7.91681	2.33536	4.44458
					5	27	144	18.75	12.735	26.0952	6.01502	7.34517
					6	5	144	3.47222	1.13686	7.91681	2.33536	4.44458
					7	6	144	4.16667	1.54421	8.84829	2.62246	4.68162
					Agree compl	10	144	6.94444	3.38015	12.4002	3.56429	5.45576
				4-8	CANT EVAL	26	130	20	13.5002	27.9151	6.49981	7.9151
					Dont agree	26	130	20	13.5002	27.9151	6.49981	7.9151
					3	3	130	2.30769	0.478454	6.5959	1.82924	4.28821
					4	9	130	6.92308	3.21434	12.7354	3.70873	5.8123
					5	31	130	23.8462	16.8134	32.1079	7.03276	8.26179
					6	15	130	11.5385	6.6038	18.3161	4.93466	6.77762
					7	4	130	3.07692	0.844596	7.69073	2.23233	4.61381
					Agree compl	16	130	12.3077	7.20131	19.2164	5.10638	6.90872
				more than 8	CANT EVAL	103	470	21.9149	18.2554	25.932	3.65951	4.01714
					Dont agree	69	470	14.6809	11.6056	18.2085	3.07529	3.52769
					3	15	470	3.19149	1.79704	5.2093	1.39445	2.01781
					4	16	470	3.40426	1.95811	5.46953	1.44615	2.06528
					5	136	470	28.9362	24.8738	33.2659	4.06233	4.32973
					6	52	470	11.0638	8.37415	14.2548	2.68968	3.19099
					7	27	470	5.74468	3.81954	8.24843	1.92514	2.50375
					Agree compl	52	470	11.0638	8.37415	14.2548	2.68968	3.19099
				The size of the clinic (workplace) where you work – number of full-time positions (all staff categories)	In Sweden, complaints about costs are primarily handled by the National Board for Consumer Disputes (ARN). Would you recommend an animal owner who is dissatisfied with a treatment, including its costs, to take the case to ARN instead of reporting it to the VDB?
				1-3	Did not know that ARN can handle cost issues in veterinary care	47	147	31.9728	24.5289	40.1604	7.4439	8.18766
					Yes	67	147	45.5782	37.3502	53.9881	8.22803	8.40984
					No	33	147	22.449	15.9848	30.0569	6.46416	7.60788
				4-8	Did not know that ARN can handle cost issues in veterinary care	43	129	33.3333	25.2828	42.1687	8.05056	8.83537
					Yes	60	129	46.5116	37.6873	55.4997	8.8243	8.98806
					No	26	129	20.155	13.6085	28.1204	6.54651	7.96536
				more than 8	Did not know that ARN can handle cost issues in veterinary care	139	469	29.6375	25.5377	33.9963	4.09982	4.35882
					Yes	257	469	54.7974	50.1683	59.3657	4.62909	4.56824
					No	73	469	15.565	12.4033	19.1683	3.16171	3.60331

## Sheet: Filed
		Area 7a: If you yourself have had complaints filed to the VDB	How many times have you have complaints filed to the VDB? (If you have never been reported, please go to the next page).								Data are found in column A-G. To the right are graphs for each question. The bars show percent of a group. For interpretation see sheet 'Experience'. (Col H-I includes data that can be plotted to make confidence intervals for the graphs. )
			1-2	408	524	77.8626	74.0603	81.3472
			3-5	97	524	18.5115	15.276	22.1068
			>5	19	524	3.62595	2.19692	5.60462
			Variable 1	Variable 2	n	total n	%	lower 95% CI	upper 95% CI
		Area 2: If you earlier worked in clinical practice, but later changed to other work	How many times have you have complaints filed to the VDB? (If you have never been reported, please go to the next page).	Have you switched to a primarily non-clinical service?																			in the filed population
			1-2	Yes	57	401	14.2145	10.9469	18.0211	3.26754	3.80661												swithcing to part time work
				No	344	401	85.7855	81.9789	89.0531	3.80661	3.26754												12.4272
			3-5	Yes	6	95	6.31579	2.35284	13.2413	3.96295	6.92548
				No	89	95	93.6842	86.7587	97.6472	6.92548	3.96295
			>5	Yes	1	19	5.26316	0.133163	26.0281	5.13	20.7649
				No	18	19	94.7368	73.9719	99.8668	20.7649	5.13
			How many times have you have complaints filed to the VDB? (If you have never been reported, please go to the next page).	When the choice was made to change from clinical work, did you find that the VDB or the current regulatory work, contributed to this decision?
			1-2	2	4	57	7.01754	1.94504	17.004	5.0725	9.98644
				3	4	57	7.01754	1.94504	17.004	5.0725	9.98644
				4	4	57	7.01754	1.94504	17.004	5.0725	9.98644
				5	10	57	17.5439	8.74732	29.9058	8.79654	12.3619
				Very much	3	57	5.26316	1.09883	14.6199	4.16433	9.35675
				Not at all	32	57	56.1404	42.3621	69.2585	13.7782	13.1181
			3-5	6	1	6	16.6667	0.421074	64.1235	16.2456	47.4568
				Not at all	5	6	83.3333	35.8765	99.5789	47.4568	16.2456
			>5	3	1	2	50	1.25791	98.7421	48.7421	48.7421
				Not at all	1	2	50	1.25791	98.7421	48.7421	48.7421
		Area 3: Workplace and working environment	How many times have you have complaints filed to the VDB? (If you have never been reported, please go to the next page).	Are you employed by a company that owns more than 5 clinics?
			1-2	Yes	168	400	42	37.1131	47.0061	4.88686	5.00611
				No	176	400	44	39.0707	49.0187	4.92931	5.01874
				Goverment employee or district veterinary officer	56	400	14	10.7518	17.792	3.24822	3.79205
			3-5	Yes	36	96	37.5	27.8239	47.9696	9.6761	10.4696
				No	55	96	57.2917	46.7825	67.3386	10.5092	10.0469
				Goverment employee or district veterinary officer	5	96	5.20833	1.71253	11.7371	3.49581	6.52879
			>5	Yes	5	19	26.3158	9.14658	51.2029	17.1692	24.8871
				No	14	19	73.6842	48.7971	90.8534	24.8871	17.1692
			How many times have you have complaints filed to the VDB? (If you have never been reported, please go to the next page).	Do you own (with or without another person/persons) the clinic where you work?
			1-2	Yes	99	383	25.8486	21.5349	30.54	4.31367	4.69143
				No	284	383	74.1514	69.46	78.4651	4.69143	4.31367
			3-5	Yes	25	91	27.4725	18.6326	37.8302	8.83993	10.3577
				No	66	91	72.5275	62.1698	81.3674	10.3577	8.83993
			>5	Yes	13	18	72.2222	46.5198	90.3051	25.7024	18.0829
				No	5	18	27.7778	9.69492	53.4802	18.0829	25.7024
			How many times have you have complaints filed to the VDB? (If you have never been reported, please go to the next page).	The size of the clinic (workplace) where you work – number of full-time positions (all staff categories)
			1-2	1-3	68	388	17.5258	13.8741	21.6815	3.65164	4.15568
				4-8	66	388	17.0103	13.4069	21.126	3.60344	4.11573
				more than 8	254	388	65.4639	60.4997	70.1901	4.96421	4.72618
			3-5	1-3	11	93	11.828	6.05478	20.1786	5.77317	8.35069
				4-8	19	93	20.4301	12.7715	30.051	7.65857	9.62091
				more than 8	63	93	67.7419	57.2505	77.0677	10.4914	9.32572
			>5	1-3	4	19	21.0526	6.05245	45.5653	15.0002	24.5127
				4-8	3	19	15.7895	3.38262	39.5785	12.4068	23.789
				fler än 8	12	19	63.1579	38.3578	83.7114	24.8001	20.5535
			How many times have you have complaints filed to the VDB? (If you have never been reported, please go to the next page).	I enjoy my job
			1-2	Dont agree	5	394	1.26904	0.413302	2.93651	0.855734	1.66748
				2	12	394	3.04569	1.58345	5.25972	1.46223	2.21404
				3	23	394	5.83756	3.73613	8.63071	2.10143	2.79315
				4	46	394	11.6751	8.67568	15.2646	2.99944	3.58948
				5	101	394	25.6345	21.3935	30.2458	4.24098	4.61133
				6	88	394	22.335	18.3168	26.7745	4.01822	4.43945
				Agree compl	119	394	30.203	25.7062	35.0003	4.49687	4.79725
			3-5	2	1	91	1.0989	0.0278179	5.97108	1.07108	4.87218
				3	7	91	7.69231	3.14862	15.2088	4.54369	7.51644
				4	11	91	12.0879	6.19141	20.6001	5.8965	8.51215
				5	24	91	26.3736	17.6855	36.6549	8.68814	10.2813
				6	19	91	20.8791	13.0638	30.6692	7.81534	9.79008
				Agree compl	29	91	31.8681	22.4874	42.467	9.38075	10.5989
			>5	Dont agree	10	19	52.6316	28.8643	75.5525	23.7673	22.921
				3	2	19	10.5263	1.30122	33.1377	9.2251	22.6114
				4	2	19	10.5263	1.30122	33.1377	9.2251	22.6114
				Agree compl	5	19	26.3158	9.14658	51.2029	17.1692	24.8871
			How many times have you have complaints filed to the VDB? (If you have never been reported, please go to the next page).	I have influence over issues that interests me, e.g. treatment regimens, scheduling or pricing of veterinary care
			1-2	Dont agree	28	391	7.16113	4.81096	10.1837	2.35016	3.02258
				2	38	391	9.71867	6.96958	13.0953	2.74909	3.3766
				3	41	391	10.4859	7.63057	13.9558	2.85536	3.46987
				4	71	391	18.1586	14.4631	22.3441	3.69547	4.18556
				5	49	391	12.532	9.41685	16.2276	3.11512	3.69564
				6	43	391	10.9974	8.07408	14.5267	2.92336	3.52929
				Agree compl	121	391	30.9463	26.3958	35.788	4.55045	4.84173
			3-5	Dont agree	2	93	2.15054	0.261509	7.5533	1.88903	5.40276
				2	6	93	6.45161	2.40423	13.515	4.04738	7.06343
				3	12	93	12.9032	6.84872	21.4548	6.05451	8.55161
				4	16	93	17.2043	10.1657	26.4299	7.03857	9.22559
				5	19	93	20.4301	12.7715	30.051	7.65857	9.62091
				6	9	93	9.67742	4.52136	17.5773	5.15606	7.89984
				Agree compl	29	93	31.1828	21.9762	41.6264	9.20656	10.4436
			>5	Dont agree	2	18	11.1111	1.37512	34.712	9.73599	23.6009
				4	1	18	5.55556	0.140556	27.2944	5.415	21.7388
				5	1	18	5.55556	0.140556	27.2944	5.415	21.7388
				6	1	18	5.55556	0.140556	27.2944	5.415	21.7388
				Agree compl	13	18	72.2222	46.5198	90.3051	25.7024	18.0829
			How many times have you have complaints filed to the VDB? (If you have never been reported, please go to the next page).	I worry about having complaints filed to the VDB
			1-2	2	58	391	14.8338	11.4605	18.7501	3.37323	3.91634
				3	61	391	15.601	12.1486	19.5843	3.45246	3.98325
				4	51	391	13.0435	9.86814	16.791	3.17533	3.74748
				5	62	391	15.8568	12.3786	19.8617	3.47818	4.00488
				6	34	391	8.69565	6.09713	11.9393	2.59852	3.24366
				Agree compl	70	391	17.9028	14.2303	22.0695	3.67253	4.16666
				Dont agree	55	391	14.0665	10.7757	17.9127	3.29075	3.84625
			3-5	2	15	94	15.9574	9.21542	24.9501	6.74202	8.99267
				3	17	94	18.0851	10.9029	27.3694	7.18218	9.28425
				4	15	94	15.9574	9.21542	24.9501	6.74202	8.99267
				5	10	94	10.6383	5.22073	18.6951	5.41757	8.05684
				6	8	94	8.51064	3.74611	16.0822	4.76453	7.57157
				Agree compl	13	94	13.8298	7.5743	22.4877	6.25549	8.65793
				Dont agree	16	94	17.0213	10.0538	26.1647	6.96744	9.14346
			>5	3	2	19	10.5263	1.30122	33.1377	9.2251	22.6114
				4	1	19	5.26316	0.133163	26.0281	5.13	20.7649
				6	1	19	5.26316	0.133163	26.0281	5.13	20.7649
				Agree compl	12	19	63.1579	38.3578	83.7114	24.8001	20.5535
				Dont agree	3	19	15.7895	3.38262	39.5785	12.4068	23.789
		Area 4: How well do you follow and are acquinted with the work of the VDB	How many times have you have complaints filed to the VDB? (If you have never been reported, please go to the next page).	I request cases from the VDB annually.
			1-2	Yes	9	406	2.21675	1.01853	4.16625	1.19822	1.9495
				No	397	406	97.7833	95.8338	98.9815	1.9495	1.19822
			3-5	Yes	2	97	2.06186	0.250683	7.25021	1.81117	5.18836
				No	95	97	97.9381	92.7498	99.7493	5.18836	1.81117
			>5	Yes	11	19	57.8947	33.4998	79.7479	24.395	21.8531
				No	8	19	42.1053	20.2521	66.5002	21.8531	24.395
			How many times have you have complaints filed to the VDB? (If you have never been reported, please go to the next page).	I often read cases from the VDB published in the Swedish Veterinary Journal
			1-2	Yes	321	401	80.0499	75.7979	83.8517	4.25201	3.80186
				No	80	401	19.9501	16.1483	24.2021	3.80186	4.25201
			3-5	Yes	79	97	81.4433	72.2673	88.6152	9.17603	7.1719
				No	18	97	18.5567	11.3848	27.7327	7.1719	9.17603
			>5	Yes	16	19	84.2105	60.4215	96.6174	23.789	12.4068
				No	3	19	15.7895	3.38262	39.5785	12.4068	23.789
			How many times have you have complaints filed to the VDB? (If you have never been reported, please go to the next page).	I believe that the VDB investigates cases well
			1-2	CANT EVAL	122	407	29.9754	25.5613	34.6836	4.41412	4.70814
				Dont agree	16	407	3.9312	2.26343	6.30565	1.66777	2.37445
				3	24	407	5.89681	3.81436	8.64719	2.08244	2.75038
				4	23	407	5.65111	3.61567	8.35903	2.03543	2.70792
				5	97	407	23.8329	19.7741	28.2769	4.05884	4.44403
				6	53	407	13.0221	9.90876	16.685	3.11335	3.66292
				7	46	407	11.3022	8.39445	14.7867	2.90776	3.48452
				Agree compl	26	407	6.38821	4.21507	9.22035	2.17314	2.83214
			3-5	CANT EVAL	12	96	12.5	6.62891	20.8172	5.87109	8.31719
				Dont agree	4	96	4.16667	1.14677	10.3257	3.0199	6.15908
				3	5	96	5.20833	1.71253	11.7371	3.49581	6.52879
				4	8	96	8.33333	3.66655	15.7611	4.66678	7.42775
				5	25	96	26.0417	17.6151	35.9986	8.42658	9.95692
				6	14	96	14.5833	8.20847	23.2564	6.37486	8.67302
				7	15	96	15.625	9.01725	24.4584	6.60775	8.83341
				Agree compl	13	96	13.5417	7.41196	22.043	6.12971	8.50129
			>5	CANT EVAL	2	19	10.5263	1.30122	33.1377	9.2251	22.6114
				Dont agree	12	19	63.1579	38.3578	83.7114	24.8001	20.5535
				6	1	19	5.26316	0.133163	26.0281	5.13	20.7649
				7	2	19	10.5263	1.30122	33.1377	9.2251	22.6114
				Agree compl	2	19	10.5263	1.30122	33.1377	9.2251	22.6114
			How many times have you have complaints filed to the VDB? (If you have never been reported, please go to the next page).	I believe that the VDB asks for expert opinions to a reasonable degree
			1-2	CANT EVAL	202	396	51.0101	45.9686	56.0364	5.04152	5.02631
				Dont agree	11	396	2.77778	1.39464	4.91577	1.38314	2.138
				3	19	396	4.79798	2.91307	7.39145	1.88491	2.59347
				4	23	396	5.80808	3.71708	8.58777	2.091	2.77969
				5	59	396	14.899	11.5393	18.7938	3.35973	3.89482
				6	27	396	6.81818	4.54097	9.7653	2.27721	2.94712
				7	34	396	8.58586	6.01918	11.7912	2.56668	3.20537
				Agree compl	21	396	5.30303	3.31226	7.99225	1.99077	2.68922
			3-5	CANT EVAL	33	95	34.7368	25.2564	45.1976	9.48049	10.4607
				Dont agree	4	95	4.21053	1.15896	10.4308	3.05156	6.22031
				3	3	95	3.15789	0.656029	8.95225	2.50187	5.79436
				4	4	95	4.21053	1.15896	10.4308	3.05156	6.22031
				5	16	95	16.8421	9.94437	25.9048	6.89773	9.06271
				6	11	95	11.5789	5.92406	19.7741	5.65488	8.19513
				7	11	95	11.5789	5.92406	19.7741	5.65488	8.19513
				Agree compl	13	95	13.6842	7.49225	22.2631	6.19196	8.57891
			>5	CANT EVAL	3	19	15.7895	3.38262	39.5785	12.4068	23.789
				Dont agree	11	19	57.8947	33.4998	79.7479	24.395	21.8531
				3	1	19	5.26316	0.133163	26.0281	5.13	20.7649
				6	2	19	10.5263	1.30122	33.1377	9.2251	22.6114
				Agree compl	2	19	10.5263	1.30122	33.1377	9.2251	22.6114
			How many times have you have complaints filed to the VDB? (If you have never been reported, please go to the next page).	I believe that the VDB follows expert opinions when such have been obtained
			1-2	CANT EVAL	233	403	57.8164	52.828	62.6891	4.98836	4.87273
				Dont agree	3	403	0.744417	0.153781	2.15998	0.590636	1.41557
				3	12	403	2.97767	1.54788	5.14358	1.42979	2.16591
				4	4	403	0.992556	0.271082	2.52172	0.721474	1.52916
				5	47	403	11.6625	8.69624	15.2056	2.96629	3.54308
				6	36	403	8.933	6.33502	12.1525	2.59798	3.21948
				7	39	403	9.67742	6.97235	12.9916	2.70507	3.31417
				Agree compl	29	403	7.19603	4.87196	10.1714	2.32407	2.97536
			3-5	CANT EVAL	37	96	38.5417	28.7823	49.0281	9.75936	10.4865
				Dont agree	3	96	3.125	0.649145	8.86181	2.47585	5.73681
				3	2	96	2.08333	0.253305	7.32368	1.83003	5.24035
				4	3	96	3.125	0.649145	8.86181	2.47585	5.73681
				5	8	96	8.33333	3.66655	15.7611	4.66678	7.42775
				6	10	96	10.4167	5.10942	18.3233	5.30725	7.90665
				7	15	96	15.625	9.01725	24.4584	6.60775	8.83341
				Agree compl	18	96	18.75	11.5078	28.0046	7.2422	9.25462
			>5	CANT EVAL	5	19	26.3158	9.14658	51.2029	17.1692	24.8871
				Dont agree	10	19	52.6316	28.8643	75.5525	23.7673	22.921
				6	1	19	5.26316	0.133163	26.0281	5.13	20.7649
				7	1	19	5.26316	0.133163	26.0281	5.13	20.7649
				Agree compl	2	19	10.5263	1.30122	33.1377	9.2251	22.6114
			How many times have you have complaints filed to the VDB? (If you have never been reported, please go to the next page).	I believe that the VDB evaluates according to science and established experience
			1-2	CANT EVAL	119	399	29.8246	25.3746	34.5768	4.45001	4.75227
				Dont agree	15	399	3.7594	2.1191	6.12482	1.6403	2.36542
				3	17	399	4.26065	2.50126	6.73423	1.75939	2.47358
				4	24	399	6.01504	3.8916	8.81796	2.12344	2.80292
				5	78	399	19.5489	15.7706	23.7858	3.77827	4.23689
				6	57	399	14.2857	11.0028	18.1094	3.28296	3.82365
				7	51	399	12.782	9.66707	16.4615	3.11489	3.67953
				Agree compl	38	399	9.52381	6.82797	12.8376	2.69584	3.31376
			3-5	CANT EVAL	15	96	15.625	9.01725	24.4584	6.60775	8.83341
				Dont agree	4	96	4.16667	1.14677	10.3257	3.0199	6.15908
				3	9	96	9.375	4.37704	17.0519	4.99796	7.67685
				4	3	96	3.125	0.649145	8.86181	2.47585	5.73681
				5	19	96	19.7917	12.3569	29.1689	7.43474	9.3772
				6	14	96	14.5833	8.20847	23.2564	6.37486	8.67302
				7	15	96	15.625	9.01725	24.4584	6.60775	8.83341
				Agree compl	17	96	17.7083	10.6677	26.8319	7.04063	9.12352
			>5	CANT EVAL	2	18	11.1111	1.37512	34.712	9.73599	23.6009
				Dont agree	11	18	61.1111	35.7451	82.7014	25.366	21.5903
				6	1	18	5.55556	0.140556	27.2944	5.415	21.7388
				7	1	18	5.55556	0.140556	27.2944	5.415	21.7388
				Agree compl	3	18	16.6667	3.57851	41.4177	13.0882	24.7511
			How many times have you have complaints filed to the VDB? (If you have never been reported, please go to the next page).	'Are you sometimes surprised that the VDB in one case frees and in others convicts?' I believe that the descisions from the VDB are associated with high legal certainty
			1-2	CANT EVAL	123	401	30.6733	26.1924	35.4422	4.48089	4.7689
				Dont agree	36	401	8.97756	6.36702	12.212	2.61053	3.23445
				3	34	401	8.4788	5.9432	11.6468	2.5356	3.16797
				4	25	401	6.23441	4.07486	9.06592	2.15956	2.8315
				5	67	401	16.7082	13.1896	20.727	3.51868	4.01877
				6	50	401	12.4688	9.39798	16.1064	3.07085	3.63762
				7	40	401	9.97506	7.22232	13.3351	2.75274	3.36002
				Agree compl	26	401	6.48379	4.27879	9.35617	2.205	2.87238
			3-5	CANT EVAL	17	97	17.5258	10.5539	26.5709	6.97191	9.04514
				Dont agree	8	97	8.24742	3.62802	15.6053	4.6194	7.35785
				3	11	97	11.3402	5.79887	19.3854	5.54134	8.04518
				4	10	97	10.3093	5.05553	18.1429	5.25375	7.83361
				5	18	97	18.5567	11.3848	27.7327	7.1719	9.17603
				6	13	97	13.4021	7.33337	21.8271	6.06869	8.42503
				7	12	97	12.3711	6.55874	20.613	5.81239	8.24183
				Agree compl	8	97	8.24742	3.62802	15.6053	4.6194	7.35785
			>5	CANT EVAL	2	19	10.5263	1.30122	33.1377	9.2251	22.6114
				Dont agree	12	19	63.1579	38.3578	83.7114	24.8001	20.5535
				5	1	19	5.26316	0.133163	26.0281	5.13	20.7649
				6	1	19	5.26316	0.133163	26.0281	5.13	20.7649
				Agree compl	3	19	15.7895	3.38262	39.5785	12.4068	23.789
		Area 5: How does assessment from the VDB affect your work?	How many times have you have complaints filed to the VDB? (If you have never been reported, please go to the next page).	I believe that the VDB's positions generally influence how I investigate and treat patients in a way that is positive for the animal
			1-2	CANT EVAL	54	393	13.7405	10.4936	17.5452	3.24682	3.8047
				Dont agree	87	393	22.1374	18.1287	26.5715	4.0087	4.43409
				3	47	393	11.9593	8.92099	15.5845	3.0383	3.62519
				4	30	393	7.63359	5.20938	10.7182	2.42421	3.08464
				5	99	393	25.1908	20.9726	29.7872	4.21824	4.59638
				6	33	393	8.39695	5.85047	11.5904	2.54648	3.19345
				7	26	393	6.61578	4.36682	9.54362	2.24896	2.92784
				Agree compl	17	393	4.3257	2.53976	6.83568	1.78594	2.50998
			3-5	CANT EVAL	3	97	3.09278	0.642405	8.77318	2.45038	5.68039
				Dont agree	23	97	23.7113	15.6633	33.4244	8.04802	9.71308
				3	18	97	18.5567	11.3848	27.7327	7.1719	9.17603
				4	8	97	8.24742	3.62802	15.6053	4.6194	7.35785
				5	27	97	27.8351	19.2113	37.8578	8.62377	10.0228
				6	7	97	7.21649	2.95052	14.3048	4.26598	7.08835
				7	7	97	7.21649	2.95052	14.3048	4.26598	7.08835
				Agree compl	4	97	4.12371	1.13483	10.2227	2.98888	6.09904
			>5	Dont agree	13	19	68.4211	43.4498	87.4239	24.9712	19.0029
				4	1	19	5.26316	0.133163	26.0281	5.13	20.7649
				5	4	19	21.0526	6.05245	45.5653	15.0002	24.5127
				6	1	19	5.26316	0.133163	26.0281	5.13	20.7649
			How many times have you have complaints filed to the VDB? (If you have never been reported, please go to the next page).	I believe that the VDB's positions generally influence how I investigate and treat patients in a way that is negative for the animal
			1-2	CANT EVAL	55	383	14.3603	11.0048	18.2782	3.35547	3.91794
				Dont agree	137	383	35.7702	30.9656	40.7967	4.80461	5.02647
				3	38	383	9.92167	7.1172	13.3635	2.80447	3.44185
				4	29	383	7.5718	5.12935	10.6935	2.44245	3.12169
				5	86	383	22.4543	18.3716	26.9686	4.08269	4.51431
				6	16	383	4.17755	2.40638	6.69556	1.77117	2.51801
				7	15	383	3.91645	2.20829	6.37739	1.70816	2.46094
				Agree compl	7	383	1.82768	0.7379	3.7293	1.08978	1.90163
			3-5	CANT EVAL	7	96	7.29167	2.98178	14.448	4.30988	7.1563
				Dont agree	40	96	41.6667	31.6849	52.1768	9.98173	10.5101
				3	14	96	14.5833	8.20847	23.2564	6.37486	8.67302
				4	6	96	6.25	2.32796	13.1085	3.92204	6.8585
				5	20	96	20.8333	13.2145	30.3251	7.61879	9.49172
				6	5	96	5.20833	1.71253	11.7371	3.49581	6.52879
				7	2	96	2.08333	0.253305	7.32368	1.83003	5.24035
				Agree compl	2	96	2.08333	0.253305	7.32368	1.83003	5.24035
			>5	CANT EVAL	1	19	5.26316	0.133163	26.0281	5.13	20.7649
				Dont agree	6	19	31.5789	12.5761	56.5502	19.0029	24.9712
				5	2	19	10.5263	1.30122	33.1377	9.2251	22.6114
				Agree compl	10	19	52.6316	28.8643	75.5525	23.7673	22.921
			How many times have you have complaints filed to the VDB? (If you have never been reported, please go to the next page).	I believe that the VDB’s positions make me more cautious or careful in my communication with animal owners.
			1-2	CANT EVAL	21	388	5.41237	3.38119	8.15463	2.03118	2.74226
				Dont agree	36	388	9.27835	6.58319	12.6136	2.69516	3.33523
				3	15	388	3.86598	2.17962	6.29625	1.68635	2.43027
				4	12	388	3.09278	1.60809	5.34011	1.48469	2.24733
				5	100	388	25.7732	21.4915	30.4288	4.28166	4.65565
				6	58	388	14.9485	11.5508	18.8917	3.39769	3.94322
				7	50	388	12.8866	9.71806	16.6344	3.16853	3.74777
				Agree compl	96	388	24.7423	20.5267	29.348	4.21559	4.60569
			3-5	CANT EVAL	1	96	1.04167	0.0263692	5.66747	1.0153	4.6258
				Dont agree	9	96	9.375	4.37704	17.0519	4.99796	7.67685
				3	2	96	2.08333	0.253305	7.32368	1.83003	5.24035
				4	2	96	2.08333	0.253305	7.32368	1.83003	5.24035
				5	27	96	28.125	19.4217	38.2234	8.70331	10.0984
				6	12	96	12.5	6.62891	20.8172	5.87109	8.31719
				7	19	96	19.7917	12.3569	29.1689	7.43474	9.3772
				Agree compl	24	96	25	16.7212	34.8771	8.27883	9.87714
			>5	CANT EVAL	8	19	42.1053	20.2521	66.5002	21.8531	24.395
				Dont agree	1	19	5.26316	0.133163	26.0281	5.13	20.7649
				4	1	19	5.26316	0.133163	26.0281	5.13	20.7649
				5	2	19	10.5263	1.30122	33.1377	9.2251	22.6114
				6	2	19	10.5263	1.30122	33.1377	9.2251	22.6114
				7	2	19	10.5263	1.30122	33.1377	9.2251	22.6114
				Agree compl	3	19	15.7895	3.38262	39.5785	12.4068	23.789
			How many times have you have complaints filed to the VDB? (If you have never been reported, please go to the next page).	I believe that the VDB’s positions affect how I express myself in writing, how much I write, and how much time I spend on writing clinical records.
			1-2	CANT EVAL	12	386	3.10881	1.61648	5.36746	1.49233	2.25865
				Dont agree	28	386	7.25389	4.87399	10.3134	2.3799	3.05954
				3	10	386	2.59067	1.24917	4.71263	1.34151	2.12195
				4	11	386	2.84974	1.43098	5.04168	1.41876	2.19194
				5	87	386	22.5389	18.4654	27.0392	4.07342	4.5003
				6	56	386	14.5078	11.1487	18.4224	3.35905	3.91465
				7	65	386	16.8394	13.2433	20.9532	3.59606	4.11381
				Agree compl	117	386	30.3109	25.7628	35.164	4.54809	4.85309
			3-5	2	6	97	6.18557	2.3036	12.9784	3.88197	6.7928
				3	6	97	6.18557	2.3036	12.9784	3.88197	6.7928
				4	4	97	4.12371	1.13483	10.2227	2.98888	6.09904
				5	21	97	21.6495	13.929	31.1696	7.72049	9.5201
				6	14	97	14.433	8.12129	23.029	6.3117	8.59602
				7	20	97	20.6186	13.0729	30.0316	7.54568	9.41307
				Agree compl	26	97	26.8041	18.3151	36.7584	8.48907	9.95427
			>5	CANT EVAL	7	19	36.8421	16.2886	61.6422	20.5535	24.8001
				Dont agree	1	19	5.26316	0.133163	26.0281	5.13	20.7649
				3	2	19	10.5263	1.30122	33.1377	9.2251	22.6114
				5	5	19	26.3158	9.14658	51.2029	17.1692	24.8871
				6	1	19	5.26316	0.133163	26.0281	5.13	20.7649
				7	1	19	5.26316	0.133163	26.0281	5.13	20.7649
				Agree compl	2	19	10.5263	1.30122	33.1377	9.2251	22.6114
			How many times have you have complaints filed to the VDB? (If you have never been reported, please go to the next page).	At my workplace, we discuss the VDB’s cases and clarify or adjust our routines if we find it appropriate.
			1-2	CANT EVAL	50	386	12.9534	9.76925	16.7187	3.18411	3.7653
				Dont agree	129	386	33.4197	28.7274	38.3686	4.69225	4.94887
				3	57	386	14.7668	11.38	18.705	3.38681	3.93818
				4	21	386	5.44041	3.39888	8.19627	2.04154	2.75585
				5	68	386	17.6166	13.9475	21.7909	3.66909	4.17433
				6	27	386	6.99482	4.65992	10.0141	2.3349	3.01933
				7	13	386	3.36788	1.80521	5.69032	1.56267	2.32244
				Agree compl	21	386	5.44041	3.39888	8.19627	2.04154	2.75585
			3-5	CANT EVAL	9	96	9.375	4.37704	17.0519	4.99796	7.67685
				Dont agree	26	96	27.0833	18.5153	37.1139	8.56799	10.0306
				3	10	96	10.4167	5.10942	18.3233	5.30725	7.90665
				4	12	96	12.5	6.62891	20.8172	5.87109	8.31719
				5	23	96	23.9583	15.8338	33.7493	8.1245	9.79101
				6	3	96	3.125	0.649145	8.86181	2.47585	5.73681
				7	6	96	6.25	2.32796	13.1085	3.92204	6.8585
				Agree compl	7	96	7.29167	2.98178	14.448	4.30988	7.1563
			>5	CANT EVAL	6	19	31.5789	12.5761	56.5502	19.0029	24.9712
				Dont agree	1	19	5.26316	0.133163	26.0281	5.13	20.7649
				4	2	19	10.5263	1.30122	33.1377	9.2251	22.6114
				5	5	19	26.3158	9.14658	51.2029	17.1692	24.8871
				6	2	19	10.5263	1.30122	33.1377	9.2251	22.6114
				7	1	19	5.26316	0.133163	26.0281	5.13	20.7649
				Agree compl	2	19	10.5263	1.30122	33.1377	9.2251	22.6114
			How many times have you have complaints filed to the VDB? (If you have never been reported, please go to the next page).	At my workplace, sufficient support is provided to respond to a complaint from the VDB.
			1-2	CANT EVAL	101	384	26.3021	21.9658	31.008	4.33629	4.7059
				Dont agree	52	384	13.5417	10.2816	17.3762	3.26006	3.83456
				3	26	384	6.77083	4.47027	9.76368	2.30056	2.99285
				4	11	384	2.86458	1.43848	5.06764	1.4261	2.20306
				5	44	384	11.4583	8.4502	15.0758	3.00813	3.61751
				6	29	384	7.55208	5.11584	10.6661	2.43625	3.11403
				7	42	384	10.9375	7.99732	14.4959	2.94018	3.55841
				Agree compl	79	384	20.5729	16.6399	24.9663	3.93299	4.39343
			3-5	CANT EVAL	18	96	18.75	11.5078	28.0046	7.2422	9.25462
				Dont agree	8	96	8.33333	3.66655	15.7611	4.66678	7.42775
				3	1	96	1.04167	0.0263692	5.66747	1.0153	4.6258
				4	7	96	7.29167	2.98178	14.448	4.30988	7.1563
				5	18	96	18.75	11.5078	28.0046	7.2422	9.25462
				6	8	96	8.33333	3.66655	15.7611	4.66678	7.42775
				7	11	96	11.4583	5.8608	19.5778	5.59754	8.11948
				Agree compl	25	96	26.0417	17.6151	35.9986	8.42658	9.95692
			>5	CANT EVAL	6	19	31.5789	12.5761	56.5502	19.0029	24.9712
				Dont agree	6	19	31.5789	12.5761	56.5502	19.0029	24.9712
				6	1	19	5.26316	0.133163	26.0281	5.13	20.7649
				7	1	19	5.26316	0.133163	26.0281	5.13	20.7649
				Agree compl	5	19	26.3158	9.14658	51.2029	17.1692	24.8871
			How many times have you have complaints filed to the VDB? (If you have never been reported, please go to the next page).	At my workplace, if a person has complaints filed to the VDB, that person is given time (work hours) to respond to the VDB (i.e., to do so during work hours).
			1-2	CANT EVAL	131	389	33.6761	28.991	38.6118	4.68504	4.9357
				Dont agree	87	389	22.365	18.3196	26.8367	4.04544	4.4717
				3	17	389	4.37018	2.56608	6.90503	1.8041	2.53485
				4	7	389	1.79949	0.726471	3.67233	1.07301	1.87285
				5	39	389	10.0257	7.2268	13.4502	2.79891	3.42447
				6	17	389	4.37018	2.56608	6.90503	1.8041	2.53485
				7	24	389	6.16967	3.99266	9.04114	2.17701	2.87148
				Agree compl	67	389	17.2237	13.6046	21.3503	3.61907	4.12661
			3-5	CANT EVAL	20	97	20.6186	13.0729	30.0316	7.54568	9.41307
				Dont agree	23	97	23.7113	15.6633	33.4244	8.04802	9.71308
				3	5	97	5.15464	1.69465	11.6203	3.45999	6.46569
				4	1	97	1.03093	0.0260974	5.61042	1.00483	4.57949
				5	15	97	15.4639	8.92133	24.2197	6.54259	8.75581
				6	7	97	7.21649	2.95052	14.3048	4.26598	7.08835
				7	7	97	7.21649	2.95052	14.3048	4.26598	7.08835
				Agree compl	19	97	19.5876	12.2247	28.8861	7.36298	9.29852
[truncated: 650 more rows]

## Sheet: Switched
			Area 2: If you earlier worked in clinical practice, but later changed to other work	Have you switched to a primarily non-clinical service?	n	total n	%	lower 95% CI	upper 95% CI				Data are found in column A-G. To the right are graphs for each question. The bars show percent of a group. See interpretation in sheet 'Experience'. (Col H-I includes data that can be plotted to make confidence intervals for the graphs. )
[truncated: 778 more rows]

[truncated: 3 more sheets: GendExp, LeftVsWorkPlace, ClinOwnAndCompVsExp]
